# Supplementary material for: (E)-Methyl 2-[(4-nitro­phen­yl)­hydrazono]­propanoate
Source: Acta Crystallogr Sect E Struct Rep Online. 2007 Dec 21;64(Pt 1):o344. doi: 10.1107/S1600536807067268 (PMC2915385; doi:10.1107/S1600536807067268)
Supplement: Supplementary file 1 [file e-64-0o344-sup1.cif]

##############################################################################
###                                                                        ###
###        Electronic paper (Acta Crystallographica Section E)             ###
###                                                                        ###
##############################################################################
#                                                                            #
# This CIF contains the data in a paper accepted for publication in Acta     #
# Crystallographica Section E. It conforms to the requirements of Notes      #
# for Authors for Section E, and has been peer reviewed under the auspices   #
# of the IUCr Commission on Journals.                                        #
#                                                                            #
# Full details of the Crystallographic Information File format               #
# are given in the paper "The Crystallographic Information File (CIF):       #
# a New Standard Archive File for Crystallography" by S. R. Hall, F. H.      #
# Allen and I. D. Brown [Acta Cryst. (1991), A47, 655-685].                  #
#                                                                            #
# The current version of the core CIF dictionary is obtainable from          #
# ftp://ftp.iucr.org/pub/cif_core.dic. The current version number is 2.1.    #
#                                                                            #
# Software is freely available for graphical display of the structure(s) in  #
# this CIF.  For information consult the CIF home page http://www.iucr.org/  #
# cif/home.html                                                              #
#                                                                            #
##############################################################################
                                             
data_I
_audit_creation_method     SHELXL97
_chemical_name_systematic
;
(E)-Methyl 2-[(4-nitrophenyl)hydrazono]propanoate
;
_chemical_name_common     ?
_chemical_formula_moiety     'C10 H11 N3 O4'
_chemical_formula_sum     'C10 H11 N3 O4'
_chemical_formula_iupac     'C10 H11 N3 O4'
_chemical_formula_weight     237.22
_chemical_melting_point     ?
_symmetry_cell_setting     Monoclinic
_symmetry_space_group_name_H-M     'P 21/c'
_symmetry_space_group_name_Hall     -P2ybc
loop_
    _symmetry_equiv_pos_as_xyz
    'x, y, z'
    '-x, y+1/2, -z+1/2'
    '-x, -y, -z'
    'x, -y-1/2, z-1/2'
_cell_length_a     12.836(3)
_cell_length_b     6.9260(14)
_cell_length_c     11.915(2)
_cell_angle_alpha     90.00
_cell_angle_beta     90.11(3)
_cell_angle_gamma     90.00
_cell_volume     1059.3(4)
_cell_formula_units_Z     4
_cell_measurement_reflns_used     7757
_cell_measurement_theta_min     6.35
_cell_measurement_theta_max     55.01
_cell_measurement_temperature     173(2)
_exptl_crystal_description     chip
_exptl_crystal_colour     yellow
_exptl_crystal_size_max     0.60
_exptl_crystal_size_mid     0.54
_exptl_crystal_size_min     0.16
_exptl_crystal_density_diffrn     1.487
_exptl_crystal_density_meas     ?
_exptl_crystal_density_method     'not measured'
_exptl_crystal_F_000     496
_exptl_absorpt_coefficient_mu     0.117
_exptl_absorpt_correction_type     none
_exptl_absorpt_process_details     ?
_exptl_absorpt_correction_T_min     ?
_exptl_absorpt_correction_T_max     ?
_exptl_special_details
;
 ?
;
_diffrn_ambient_temperature     173(2)
_diffrn_radiation_type     'Mo K\a'
_diffrn_radiation_wavelength     0.71069
_diffrn_radiation_source     'Rotating Anode'
_diffrn_radiation_monochromator     'graphite'
_diffrn_measurement_device_type     'Rigaku R-AXIS Spider'
_diffrn_measurement_method     '\w oscillation'
_diffrn_detector_area_resol_mean     10
_diffrn_reflns_number     9730
_diffrn_reflns_av_R_equivalents     0.0206
_diffrn_reflns_av_sigmaI/netI     0.0187
_diffrn_reflns_theta_min     3.17
_diffrn_reflns_theta_max     27.47
_diffrn_reflns_theta_full     27.47
_diffrn_measured_fraction_theta_max     0.998
_diffrn_measured_fraction_theta_full     0.998
_diffrn_reflns_limit_h_min     -16
_diffrn_reflns_limit_h_max     16
_diffrn_reflns_limit_k_min     -8
_diffrn_reflns_limit_k_max     7
_diffrn_reflns_limit_l_min     -15
_diffrn_reflns_limit_l_max     15
_diffrn_standards_number     0
_diffrn_standards_interval_count     ?
_diffrn_standards_interval_time     ?
_diffrn_standards_decay_%     ?
_refine_special_details
;
 Refinement of F^2^ against ALL reflections.  The weighted R-factor wR and
 goodness of fit S are based on F^2^, conventional R-factors R are based
 on F, with F set to zero for negative F^2^. The threshold expression of
 F^2^ > 2sigma(F^2^) is used only for calculating R-factors(gt) etc. and is
 not relevant to the choice of reflections for refinement.  R-factors based
 on F^2^ are statistically about twice as large as those based on F, and R-
 factors based on ALL data will be even larger.
;
_reflns_number_total     2416
_reflns_number_gt     1997
_reflns_threshold_expression     I>2\s(I)
_refine_ls_structure_factor_coef     Fsqd
_refine_ls_matrix_type     full
_refine_ls_R_factor_all     0.0497
_refine_ls_R_factor_gt     0.0416
_refine_ls_wR_factor_gt     0.1182
_refine_ls_wR_factor_ref     0.1260
_refine_ls_goodness_of_fit_ref     1.093
_refine_ls_restrained_S_all     1.093
_refine_ls_number_reflns     2416
_refine_ls_number_parameters     176
_refine_ls_number_restraints     0
_refine_ls_hydrogen_treatment     mixed
_refine_ls_weighting_scheme     calc
_refine_ls_weighting_details
          'calc w=1/[\s^2^(Fo^2^)+(0.0696P)^2^+0.336P] where P=(Fo^2^+2Fc^2^)/3'
_atom_sites_solution_hydrogens     geom
_atom_sites_solution_primary     direct
_atom_sites_solution_secondary     difmap
_refine_ls_shift/su_max     0.000
_refine_ls_shift/su_mean     0.000
_refine_diff_density_max     0.286
_refine_diff_density_min     -0.290
_refine_ls_extinction_method     none
_refine_ls_extinction_coef     ?
loop_
    _atom_type_symbol
    _atom_type_description
    _atom_type_scat_dispersion_real
    _atom_type_scat_dispersion_imag
    _atom_type_scat_source
    'C' 'C' 0.0033 0.0016
                         'International Tables Vol C Tables 4.2.6.8 and 6.1.1.4'
    'H' 'H' 0.0000 0.0000
                         'International Tables Vol C Tables 4.2.6.8 and 6.1.1.4'
    'N' 'N' 0.0061 0.0033
                         'International Tables Vol C Tables 4.2.6.8 and 6.1.1.4'
    'O' 'O' 0.0106 0.0060
                         'International Tables Vol C Tables 4.2.6.8 and 6.1.1.4'
_computing_data_collection     'RAPID-AUTO (Rigaku, 2004)'
_computing_cell_refinement     'RAPID-AUTO (Rigaku, 2004)'
_computing_data_reduction     'RAPID-AUTO (Rigaku, 2004)'
_computing_structure_solution     'SHELXS97 (Sheldrick, 1990)'
_computing_structure_refinement     'SHELXL97 (Sheldrick, 1997)'
_computing_molecular_graphics     'ORTEX (McArdle, 1995)'
_computing_publication_material     'SHELXL97-2 (Sheldrick, 1997)'
loop_
    _atom_site_type_symbol
    _atom_site_label
    _atom_site_fract_x
    _atom_site_fract_y
    _atom_site_fract_z
    _atom_site_U_iso_or_equiv
    _atom_site_adp_type
    _atom_site_calc_flag
    _atom_site_refinement_flags
    _atom_site_occupancy
    _atom_site_disorder_assembly
    _atom_site_disorder_group
    N N1 0.23523(9) 0.09076(17) 0.62405(10) 0.0249(3) Uani d . 1 . .
    N N2 0.65298(8) 0.28388(17) 0.55245(9) 0.0217(3) Uani d . 1 . .
    H H5 0.6937(13) 0.255(3) 0.6065(15) 0.028(4) Uiso d . 1 . .
    N N3 0.68657(8) 0.33719(16) 0.44935(9) 0.0202(3) Uani d . 1 . .
    O O1 0.21019(8) 0.03458(18) 0.71835(9) 0.0362(3) Uani d . 1 . .
    O O2 0.17278(8) 0.10441(19) 0.54620(10) 0.0381(3) Uani d . 1 . .
    O O3 0.75514(8) 0.43209(18) 0.24033(8) 0.0339(3) Uani d . 1 . .
    O O4 0.90897(7) 0.50736(15) 0.31757(8) 0.0256(3) Uani d . 1 . .
    C C1 0.34331(10) 0.14249(18) 0.60429(11) 0.0200(3) Uani d . 1 . .
    C C2 0.37287(10) 0.2085(2) 0.49903(11) 0.0219(3) Uani d . 1 . .
    H H1 0.3235(14) 0.217(3) 0.4375(16) 0.040(5) Uiso d . 1 . .
    C C3 0.47596(10) 0.25744(19) 0.48098(11) 0.0207(3) Uani d . 1 . .
    H H2 0.4965(13) 0.309(2) 0.4086(15) 0.029(4) Uiso d . 1 . .
    C C4 0.54879(9) 0.23761(19) 0.56748(10) 0.0188(3) Uani d . 1 . .
    C C5 0.51738(10) 0.1701(2) 0.67302(11) 0.0225(3) Uani d . 1 . .
    H H3 0.5685(14) 0.158(3) 0.7310(16) 0.035(5) Uiso d . 1 . .
    C C6 0.41453(10) 0.1227(2) 0.69133(11) 0.0225(3) Uani d . 1 . .
    H H4 0.3938(13) 0.072(3) 0.7635(15) 0.031(4) Uiso d . 1 . .
    C C7 0.78391(10) 0.37883(19) 0.43797(11) 0.0204(3) Uani d . 1 . .
    C C8 0.86529(11) 0.3763(3) 0.52797(12) 0.0333(4) Uani d . 1 . .
    H H6 0.8767 0.5053 0.5548 0.050 Uiso calc R 1 . .
    H H7 0.9291 0.3258 0.4980 0.050 Uiso calc R 1 . .
    H H8 0.8423 0.2962 0.5888 0.050 Uiso calc R 1 . .
    C C9 0.81181(10) 0.44003(19) 0.32127(11) 0.0204(3) Uani d . 1 . .
    C C10 0.94452(11) 0.5806(2) 0.21009(12) 0.0303(3) Uani d . 1 . .
    H H9 1.0130 0.6345 0.2185 0.045 Uiso calc R 1 . .
    H H10 0.8975 0.6788 0.1841 0.045 Uiso calc R 1 . .
    H H11 0.9466 0.4770 0.1566 0.045 Uiso calc R 1 . .
loop_
    _atom_site_aniso_label
    _atom_site_aniso_U_11
    _atom_site_aniso_U_22
    _atom_site_aniso_U_33
    _atom_site_aniso_U_12
    _atom_site_aniso_U_13
    _atom_site_aniso_U_23
    N1 0.0205(6) 0.0267(6) 0.0276(6) -0.0007(5) 0.0051(4) -0.0034(5)
    N2 0.0181(5) 0.0302(6) 0.0169(5) -0.0020(5) 0.0008(4) 0.0016(4)
    N3 0.0202(5) 0.0217(6) 0.0188(5) -0.0005(4) 0.0040(4) -0.0011(4)
    O1 0.0273(5) 0.0512(7) 0.0302(6) -0.0087(5) 0.0102(4) 0.0038(5)
    O2 0.0202(5) 0.0564(8) 0.0376(6) -0.0041(5) -0.0033(4) 0.0014(5)
    O3 0.0255(5) 0.0559(7) 0.0202(5) -0.0093(5) -0.0011(4) 0.0031(5)
    O4 0.0199(5) 0.0350(6) 0.0220(5) -0.0066(4) 0.0039(3) 0.0013(4)
    C1 0.0174(6) 0.0199(6) 0.0227(6) -0.0011(5) 0.0036(5) -0.0039(5)
    C2 0.0204(6) 0.0246(7) 0.0208(6) 0.0013(5) -0.0005(5) -0.0005(5)
    C3 0.0216(6) 0.0234(6) 0.0172(6) 0.0006(5) 0.0026(5) 0.0017(5)
    C4 0.0186(6) 0.0184(6) 0.0193(6) 0.0000(5) 0.0031(4) -0.0022(5)
    C5 0.0210(6) 0.0293(7) 0.0173(6) -0.0004(5) 0.0001(5) -0.0010(5)
    C6 0.0235(6) 0.0266(7) 0.0173(6) -0.0014(5) 0.0045(5) -0.0006(5)
    C7 0.0195(6) 0.0217(6) 0.0199(6) -0.0017(5) 0.0019(5) -0.0024(5)
    C8 0.0234(6) 0.0543(10) 0.0223(7) -0.0100(7) -0.0005(5) 0.0040(6)
    C9 0.0191(6) 0.0216(6) 0.0207(6) -0.0007(5) 0.0028(5) -0.0022(5)
    C10 0.0256(7) 0.0384(8) 0.0270(7) -0.0052(6) 0.0085(5) 0.0057(6)
_geom_special_details
;
 All esds (except the esd in the dihedral angle between two l.s. planes)
 are estimated using the full covariance matrix.  The cell esds are taken
 into account individually in the estimation of esds in distances, angles
 and torsion angles; correlations between esds in cell parameters are only
 used when they are defined by crystal symmetry.  An approximate (isotropic)
 treatment of cell esds is used for estimating esds involving l.s. planes.
;
loop_
    _geom_bond_atom_site_label_1
    _geom_bond_atom_site_label_2
    _geom_bond_site_symmetry_2
    _geom_bond_distance
    _geom_bond_publ_flag
    N1 O2 . 1.2284(17) ?
    N1 O1 . 1.2323(16) ?
    N1 C1 . 1.4525(16) ?
    N2 N3 . 1.3540(15) ?
    N2 C4 . 1.3872(16) ?
    N2 H5 . 0.853(18) ?
    N3 C7 . 1.2897(16) ?
    O3 C9 . 1.2080(17) ?
    O4 C9 . 1.3323(15) ?
    O4 C10 . 1.4518(16) ?
    C1 C6 . 1.3880(19) ?
    C1 C2 . 1.3885(19) ?
    C2 C3 . 1.3831(17) ?
    C2 H1 . 0.970(19) ?
    C3 C4 . 1.3970(18) ?
    C3 H2 . 0.970(18) ?
    C4 C5 . 1.4016(18) ?
    C5 C6 . 1.3783(18) ?
    C5 H3 . 0.956(18) ?
    C6 H4 . 0.966(18) ?
    C7 C8 . 1.4958(19) ?
    C7 C9 . 1.4977(18) ?
    C8 H6 . 0.9600 ?
    C8 H7 . 0.9600 ?
    C8 H8 . 0.9600 ?
    C10 H9 . 0.9600 ?
    C10 H10 . 0.9600 ?
    C10 H11 . 0.9600 ?
loop_
    _geom_angle_atom_site_label_1
    _geom_angle_atom_site_label_2
    _geom_angle_atom_site_label_3
    _geom_angle_site_symmetry_1
    _geom_angle_site_symmetry_3
    _geom_angle
    _geom_angle_publ_flag
    O2 N1 O1 . . 122.81(12) ?
    O2 N1 C1 . . 118.73(11) ?
    O1 N1 C1 . . 118.46(12) ?
    N3 N2 C4 . . 119.27(11) ?
    N3 N2 H5 . . 123.6(11) ?
    C4 N2 H5 . . 116.0(11) ?
    C7 N3 N2 . . 117.81(11) ?
    C9 O4 C10 . . 116.57(11) ?
    C6 C1 C2 . . 121.79(12) ?
    C6 C1 N1 . . 118.84(12) ?
    C2 C1 N1 . . 119.37(12) ?
    C3 C2 C1 . . 118.97(12) ?
    C3 C2 H1 . . 119.4(11) ?
    C1 C2 H1 . . 121.6(11) ?
    C2 C3 C4 . . 120.02(12) ?
    C2 C3 H2 . . 119.3(10) ?
    C4 C3 H2 . . 120.6(10) ?
    N2 C4 C3 . . 121.74(12) ?
    N2 C4 C5 . . 118.16(12) ?
    C3 C4 C5 . . 120.10(12) ?
    C6 C5 C4 . . 119.92(12) ?
    C6 C5 H3 . . 121.4(11) ?
    C4 C5 H3 . . 118.7(11) ?
    C5 C6 C1 . . 119.20(12) ?
    C5 C6 H4 . . 119.5(10) ?
    C1 C6 H4 . . 121.3(10) ?
    N3 C7 C8 . . 126.68(12) ?
    N3 C7 C9 . . 113.23(11) ?
    C8 C7 C9 . . 120.07(11) ?
    C7 C8 H6 . . 109.5 ?
    C7 C8 H7 . . 109.5 ?
    H6 C8 H7 . . 109.5 ?
    C7 C8 H8 . . 109.5 ?
    H6 C8 H8 . . 109.5 ?
    H7 C8 H8 . . 109.5 ?
    O3 C9 O4 . . 123.49(12) ?
    O3 C9 C7 . . 125.70(12) ?
    O4 C9 C7 . . 110.81(11) ?
    O4 C10 H9 . . 109.5 ?
    O4 C10 H10 . . 109.5 ?
    H9 C10 H10 . . 109.5 ?
    O4 C10 H11 . . 109.5 ?
    H9 C10 H11 . . 109.5 ?
    H10 C10 H11 . . 109.5 ?
loop_
    _geom_hbond_atom_site_label_D
    _geom_hbond_atom_site_label_H
    _geom_hbond_atom_site_label_A
    _geom_hbond_site_symmetry_A
    _geom_hbond_distance_DH
    _geom_hbond_distance_HA
    _geom_hbond_distance_DA
    _geom_hbond_angle_DHA
    N2 H5 O3 4_566 0.853(18) 2.200(18) 2.9928(17) 154.6(16)
data_global
_journal_date_recd_electronic     2007-12-10
_journal_date_accepted     2007-12-17
_journal_name_full     'Acta Crystallographica, Section E'
_journal_year     2008
_journal_volume     64
_journal_issue      1
_journal_page_first     o344
_journal_page_last     o344
_journal_paper_category     QO
_journal_coeditor_code     BT2665
_publ_contact_author_name     'Dr. Jun-Dong Wang'
_publ_contact_author_address
;
Department of Chemistry,
University of FuZhou,
FuZhou, P.R.China 350002
;
_publ_contact_author_email     yhyang198@yahoo.com.cn
_publ_contact_author_fax     '86 591 83709114'
_publ_contact_author_phone     '86 591 87893457'
_publ_section_title
;
(<i>E</i>)-Methyl 2-[(4-nitrophenyl)hydrazono]propanoate
;
_publ_section_title_footnote     .
loop_
    _publ_author_name
    _publ_author_address
    'Hai-Yang Yu'
;
Department of Chemistry,
University of Fuzhou,
Fuzhou 350002
People's Republic of China
;
    'Xin Fang'
;
Department of Chemistry,
University of Fuzhou,
Fuzhou 350002
People's Republic of China
;
    'Ming-Lei Cao'
;
Department of Chemistry,
University of Fuzhou,
Fuzhou 350002
People's Republic of China
;
    'Yan-Jun Zhang'
;
Department of Chemistry,
University of Fuzhou,
Fuzhou 350002
People's Republic of China
;
    'Jun-Dong Wang'
;
Department of Chemistry,
University of Fuzhou,
Fuzhou 350002
People's Republic of China
;
