# Supplementary material for: (E)-Methyl 2-[(4-nitro­phen­yl)­hydrazono]­propanoate
Source: Acta Crystallogr Sect E Struct Rep Online. 2007 Dec 21;64(Pt 1):o344. doi: 10.1107/S1600536807067268 (PMC2915385; doi:10.1107/S1600536807067268)
Supplement: Supplementary file 2 [file e-64-0o344-Isup2.hkl]

# 
# h,k,l, Fc-squared, Fo-squared, sigma(Fo-squared) and status flag 
# 
data_I
_shelx_title ' CELNEW' 
_shelx_refln_list_code          4 
_shelx_F_calc_maximum      149.77 
_exptl_crystal_F_000       496.00 
_reflns_d_resolution_high  0.7702 
 
loop_ 
 _symmetry_equiv_pos_as_xyz 
 'x, y, z' 
 '-x, y+1/2, -z+1/2' 
 '-x, -y, -z' 
 'x, -y-1/2, z-1/2' 
 
_cell_length_a    12.8360 
_cell_length_b     6.9260 
_cell_length_c    11.9150 
_cell_angle_alpha  90.000 
_cell_angle_beta   90.111 
_cell_angle_gamma  90.000 
 
_shelx_F_squared_multiplier     1.000 
 
loop_ 
 _refln_index_h 
 _refln_index_k 
 _refln_index_l 
 _refln_F_squared_calc 
 _refln_F_squared_meas 
 _refln_F_squared_sigma 
 _refln_observed_status 
   2   0   0     3978.83     3354.62     69.35 o 
   3   0   0     3654.85     3283.49     37.30 o 
   4   0   0       35.52       31.38      1.14 o 
   5   0   0      205.14      186.37      2.23 o 
   6   0   0      103.07      124.47      2.11 o 
   7   0   0     4165.48     4427.94     57.35 o 
   8   0   0       94.74       88.95      2.01 o 
   9   0   0      564.24      571.80      5.89 o 
  10   0   0       59.91       54.45      3.52 o 
  11   0   0       19.76       16.47      1.00 o 
  12   0   0       60.87       61.53      1.92 o 
  13   0   0       15.56       20.29      1.59 o 
  14   0   0        6.34        5.08      1.05 o 
  15   0   0        1.44        0.03      0.69 o 
  16   0   0        8.39        7.66      1.44 o 
   1   1   0      298.34      269.50      6.62 o 
   2   1   0        0.27        0.67      0.28 o 
   3   1   0      501.43      516.90      3.64 o 
   4   1   0      135.65      108.58      0.95 o 
   5   1   0       12.43       19.07      1.65 o 
   6   1   0     1067.58     1126.09      6.45 o 
   7   1   0      249.55      252.84      1.62 o 
   8   1   0      189.75      199.20      1.43 o 
   9   1   0        3.45        4.38      0.44 o 
  10   1   0      292.12      285.48      2.03 o 
  11   1   0        1.95        3.13      0.52 o 
  12   1   0        0.41        1.21      0.38 o 
  13   1   0       47.81       40.73      1.04 o 
  14   1   0        1.65        0.60      0.63 o 
  15   1   0        7.01        8.08      1.03 o 
  16   1   0       93.32      130.55      4.41 o 
   0   2   0        8.45       28.20      2.37 o 
   1   2   0    12784.34    10383.59    132.83 o 
   2   2   0     3199.09     3162.16     32.20 o 
   3   2   0     1444.75     1387.70      9.52 o 
   4   2   0      300.74      282.44      2.56 o 
   5   2   0      975.22     1017.86      7.95 o 
   6   2   0     2563.73     2601.43     22.36 o 
   7   2   0      152.75      145.73      1.87 o 
   8   2   0       63.11       66.92      1.01 o 
   9   2   0        0.37        0.59      0.22 o 
  10   2   0      235.93      248.12      2.50 o 
  11   2   0       11.98        9.47      0.37 o 
  12   2   0       86.38       86.73      2.59 o 
  13   2   0        2.01        0.46      0.24 o 
  14   2   0        1.65       -0.18      1.10 o 
  15   2   0       12.37       12.40      1.73 o 
  16   2   0        1.26        1.24      1.60 o 
   1   3   0      361.23      292.18      2.09 o 
   2   3   0       68.87       79.43      1.32 o 
   3   3   0      466.14      493.63      5.70 o 
   4   3   0        2.05        5.43      0.66 o 
   5   3   0        0.62        1.39      0.41 o 
   6   3   0       93.87       64.57      1.40 o 
   7   3   0      236.72      190.58      2.30 o 
   8   3   0        0.50        2.35      0.61 o 
   9   3   0      120.60      109.82      1.93 o 
  10   3   0       38.40       42.84      3.52 o 
  11   3   0      351.29      332.68      7.72 o 
  12   3   0       58.56       46.52      2.77 o 
  13   3   0        1.09        1.92      1.23 o 
  14   3   0        0.16        0.83      1.47 o 
  15   3   0        0.99        0.35      1.13 o 
   0   4   0      184.58      187.93      2.16 o 
   1   4   0       64.44       75.47      5.91 o 
   2   4   0      803.24      909.21      7.87 o 
   3   4   0        1.19        2.43      0.32 o 
   4   4   0        0.65        0.70      0.33 o 
   5   4   0      356.47      391.87      4.61 o 
   6   4   0       50.82       55.49      0.67 o 
   7   4   0      121.94      120.92      1.83 o 
   8   4   0        3.01        4.55      0.32 o 
   9   4   0       15.34       15.36      1.57 o 
  10   4   0        5.35        4.04      1.45 o 
  11   4   0      618.80      631.49     15.80 o 
  12   4   0       77.41       68.38      3.01 o 
  13   4   0       11.06       11.17      1.94 o 
  14   4   0       10.45        7.90      3.86 o 
   1   5   0        3.68        2.68      0.46 o 
   2   5   0      164.54      164.71      2.94 o 
   3   5   0        4.72        5.87      0.57 o 
   4   5   0       20.01       23.29      0.55 o 
   5   5   0       52.36       49.13      0.58 o 
   6   5   0       12.48       23.53      6.04 o 
   7   5   0        5.31        6.95      1.67 o 
   8   5   0       44.60       46.82      2.23 o 
   9   5   0        0.09        2.55      2.02 o 
  10   5   0        0.50        0.26      1.51 o 
  11   5   0      463.04      472.22      9.59 o 
  12   5   0      400.66      421.47      7.69 o 
  13   5   0        8.87        7.90      4.04 o 
   0   6   0      114.04      136.89      2.45 o 
   1   6   0        0.73       -0.09      0.34 o 
   2   6   0       20.16       19.72      1.15 o 
   3   6   0      218.65      233.54      2.39 o 
   4   6   0      185.76      189.06      4.77 o 
   5   6   0      344.90      336.26      2.87 o 
   6   6   0       31.80       31.83      0.82 o 
   7   6   0        0.03        0.70      1.37 o 
   8   6   0        0.64        1.51      1.28 o 
   9   6   0        8.68        9.06      2.29 o 
  10   6   0      207.39      217.50     12.55 o 
  11   6   0        4.82        3.16      2.36 o 
  12   6   0       15.65       15.45      7.72 o 
   1   7   0       14.47       16.63      0.91 o 
   2   7   0       19.93       23.86      1.06 o 
   3   7   0        0.05        0.32      0.53 o 
   4   7   0        1.31        1.76      0.55 o 
   5   7   0        4.19        2.76      0.67 o 
   6   7   0       12.15       13.97      2.29 o 
   7   7   0       44.99       46.87      4.74 o 
   8   7   0       22.51       18.61      6.50 o 
   9   7   0        0.05       -0.61      1.74 o 
  10   7   0       45.90       42.99      4.03 o 
   0   8   0       61.18       60.91      2.29 o 
   1   8   0       18.85       17.46      1.04 o 
   2   8   0       42.66       42.10      1.74 o 
   3   8   0       19.40       22.09      1.50 o 
   4   8   0       10.81        7.46      1.98 o 
   5   8   0        4.81        2.14      1.80 o 
   6   8   0       19.91       13.19      9.57 o 
   7   8   0        5.90        3.40      1.86 o 
 -16   1   1        0.34       -0.29      0.92 o 
 -15   1   1       15.98       11.39      1.29 o 
 -14   1   1       51.42       53.46      1.25 o 
 -13   1   1      112.73      111.42      1.49 o 
 -12   1   1       48.89       39.09      0.90 o 
 -11   1   1       59.50       64.04      1.14 o 
 -10   1   1       42.78       39.89      1.06 o 
  -9   1   1      122.46       88.78      1.28 o 
  -8   1   1       54.18       94.99      1.17 o 
  -7   1   1        0.80        0.90      0.41 o 
  -6   1   1      238.44      264.05      5.81 o 
  -5   1   1        0.10        1.99      0.24 o 
  -4   1   1      764.48      791.84      5.99 o 
  -3   1   1      522.55      510.91      4.16 o 
  -2   1   1     1939.85     1794.28     16.49 o 
  -1   1   1      807.35      806.75     16.06 o 
   0   1   1       28.12       35.97      1.04 o 
   1   1   1      147.34      135.96      0.93 o 
   2   1   1     1678.89     1558.43     10.91 o 
   3   1   1      408.35      322.99      3.99 o 
   4   1   1     3217.45     2957.45     30.44 o 
   5   1   1     3171.11     3203.75     26.52 o 
   6   1   1       88.77       96.91      1.55 o 
   7   1   1       81.83       73.38      0.78 o 
   8   1   1       44.07       42.98      0.62 o 
   9   1   1      138.09      134.42      1.31 o 
  10   1   1      871.67      836.97      6.17 o 
  11   1   1        0.23        0.88      0.39 o 
  12   1   1       97.16       91.92      1.53 o 
  13   1   1       54.56       57.66      1.13 o 
  14   1   1        3.53        3.60      0.64 o 
  15   1   1      203.47      224.29      5.02 o 
  16   1   1        1.67        0.67      0.99 o 
 -16   2   1        0.62       -0.25      1.16 o 
 -15   2   1        5.19        3.23      1.36 o 
 -14   2   1       18.00       20.16      1.69 o 
 -13   2   1        1.37        1.70      0.34 o 
 -12   2   1      220.07      185.93      3.53 o 
 -11   2   1        0.34        0.75      0.43 o 
 -10   2   1       33.01       26.83      0.82 o 
  -9   2   1      179.76      191.68      1.55 o 
  -8   2   1       68.52       74.25      0.98 o 
  -7   2   1      640.30      685.46      4.98 o 
  -6   2   1      576.19      631.03      4.39 o 
  -5   2   1     3787.81     3954.06     47.99 o 
  -4   2   1     1210.17     1230.00     17.97 o 
  -3   2   1      438.71      402.51      4.06 o 
  -2   2   1     3124.50     2970.16     19.78 o 
  -1   2   1    22432.05    17254.17    154.91 o 
   0   2   1     7718.38     6822.01     55.97 o 
   1   2   1     3981.43     3715.62     80.10 o 
   2   2   1     1629.45     1572.65     30.16 o 
   3   2   1     1804.55     1668.33     21.77 o 
   4   2   1      425.94      407.01      4.84 o 
   5   2   1       27.65       28.13      2.19 o 
   6   2   1      219.16      249.48      8.51 o 
   7   2   1        1.98        1.46      0.59 o 
   8   2   1        3.27        4.11      1.03 o 
   9   2   1       60.14       59.76      0.89 o 
  10   2   1      261.42      258.75      2.62 o 
  11   2   1      212.88      199.17      2.48 o 
  12   2   1       61.36       52.92      1.19 o 
  13   2   1       12.64       12.66      0.44 o 
  14   2   1        3.87        4.80      1.33 o 
  15   2   1        5.87        4.34      1.51 o 
  16   2   1       19.18       20.72      4.21 o 
 -15   3   1       18.84       20.06      2.33 o 
 -14   3   1        4.92        3.93      1.90 o 
 -13   3   1       36.59       41.20      1.90 o 
 -12   3   1      384.06      370.22      4.50 o 
 -11   3   1        1.14        1.87      0.74 o 
 -10   3   1       32.36       37.72      1.27 o 
  -9   3   1      189.48      202.72      2.71 o 
  -8   3   1       92.48       75.23      1.70 o 
  -7   3   1      356.84      431.59      4.26 o 
  -6   3   1       38.18       42.65      1.00 o 
  -5   3   1        2.10        0.63      0.17 o 
  -4   3   1       62.14       64.71      1.04 o 
  -3   3   1      250.57      256.22      2.32 o 
  -2   3   1      675.79      670.69      5.23 o 
  -1   3   1       22.87       25.14      1.50 o 
   0   3   1        1.93        8.20      0.55 o 
   1   3   1      271.08      270.16      2.49 o 
   2   3   1      176.43      198.40      1.63 o 
   3   3   1     1004.82     1009.46      7.27 o 
   4   3   1      803.02      804.19      5.88 o 
   5   3   1      214.77      219.84      4.48 o 
   6   3   1       49.96       53.88      1.54 o 
   7   3   1       66.66       72.59      2.27 o 
   8   3   1        2.46        2.81      1.17 o 
   9   3   1       29.52       30.13      1.73 o 
  10   3   1        0.52        0.39      0.87 o 
  11   3   1      920.14      978.32     15.63 o 
  12   3   1       22.13       24.94      2.20 o 
  13   3   1      119.00      110.72      3.96 o 
  14   3   1       15.06       12.66      2.77 o 
  15   3   1       17.73       22.50      2.78 o 
 -14   4   1        0.13        1.42      1.77 o 
 -13   4   1       15.52       15.64      6.23 o 
 -12   4   1       31.16       34.81      1.90 o 
 -11   4   1        2.99        1.65      1.23 o 
 -10   4   1       26.00       33.08      1.45 o 
  -9   4   1       89.36       96.85      1.67 o 
  -8   4   1        0.09        1.73      0.82 o 
  -7   4   1       81.11       86.20      1.47 o 
  -6   4   1       71.22       70.51      1.13 o 
  -5   4   1       31.12       31.20      0.90 o 
  -4   4   1     1666.97     1762.87     16.12 o 
  -3   4   1       13.96       29.20      6.93 o 
  -2   4   1     4924.92     5247.76     57.45 o 
  -1   4   1      247.82      239.07      9.30 o 
   0   4   1      369.69      324.48      3.43 o 
   1   4   1        5.27       18.16      4.78 o 
   2   4   1      192.11      156.64      1.56 o 
   3   4   1      527.93      494.16      3.17 o 
   4   4   1      388.08      375.28      3.02 o 
   5   4   1     2380.01     2527.84     19.21 o 
   6   4   1       82.65       91.65      3.17 o 
   7   4   1        3.31        4.70      1.08 o 
   8   4   1       54.14       53.11      2.22 o 
   9   4   1       43.14       42.79      2.05 o 
  10   4   1       17.61       17.55      2.23 o 
  11   4   1       22.39       25.63      4.04 o 
  12   4   1        0.40        0.55      1.26 o 
  13   4   1        6.97        5.73      2.15 o 
  14   4   1       17.29       15.99      3.52 o 
 -13   5   1       42.22       51.25      4.94 o 
 -12   5   1      259.80      265.99      7.32 o 
 -11   5   1        0.31        0.59      1.47 o 
 -10   5   1       21.62       23.37      2.16 o 
  -9   5   1       10.11        8.03      1.46 o 
  -8   5   1       67.48       64.20      1.28 o 
  -7   5   1       61.05       60.31      1.48 o 
  -6   5   1       70.48       74.98      0.82 o 
  -5   5   1       30.23       31.87      0.78 o 
  -4   5   1        3.01        1.98      0.53 o 
  -3   5   1      334.72      367.92      3.74 o 
  -2   5   1       57.14       60.64      2.11 o 
  -1   5   1       50.36       49.56      3.57 o 
   0   5   1      153.68      127.66      1.49 o 
   1   5   1        2.18        0.47      0.38 o 
   2   5   1       21.64       21.38      1.47 o 
   3   5   1       93.88       78.06      1.03 o 
   4   5   1        0.62        0.27      0.24 o 
   5   5   1       48.45       55.96      0.87 o 
   6   5   1      225.37      216.17      3.75 o 
   7   5   1       15.60       13.19      1.80 o 
   8   5   1       39.20       43.66      2.23 o 
   9   5   1       20.14       21.77      1.98 o 
  10   5   1        0.63        0.35      3.16 o 
  11   5   1        1.03        1.39      1.44 o 
  12   5   1      205.67      232.42      6.69 o 
  13   5   1      156.93      152.56      8.95 o 
 -12   6   1      124.99      138.79      4.75 o 
 -11   6   1       11.78       14.04      4.39 o 
 -10   6   1       88.58       93.75     10.01 o 
  -9   6   1       16.46       14.13      5.11 o 
  -8   6   1        5.45        3.79      1.63 o 
  -7   6   1        0.89        0.70      0.48 o 
  -6   6   1       39.19       38.26      1.15 o 
  -5   6   1       89.57       82.87      1.35 o 
  -4   6   1        0.93        1.27      0.48 o 
  -3   6   1      131.63      136.41      2.72 o 
  -2   6   1       21.56       22.04      1.24 o 
  -1   6   1      135.34      130.18      2.05 o 
   0   6   1        2.89        6.19      0.88 o 
   1   6   1        0.92        1.36      0.56 o 
   2   6   1      214.72      240.78      2.42 o 
   3   6   1       66.31       74.35      1.25 o 
   4   6   1      364.33      374.68      3.32 o 
   5   6   1       23.00       23.35      1.05 o 
   6   6   1      110.82      107.51      4.03 o 
   7   6   1       22.06       15.22     11.06 o 
   8   6   1        0.13       -0.09      0.94 o 
   9   6   1        1.04        0.81      1.83 o 
  10   6   1       33.34       37.43      2.80 o 
  11   6   1       21.51       20.09      2.59 o 
  12   6   1        0.12        0.00      1.93 o 
 -10   7   1        4.25        2.86      1.86 o 
  -9   7   1        0.17        1.23      4.21 o 
  -8   7   1       20.28       26.86      4.21 o 
  -7   7   1        2.94        1.58      2.28 o 
  -6   7   1      188.80      185.19      5.27 o 
  -5   7   1        0.28        0.31      0.37 o 
  -4   7   1       35.10       34.66      1.41 o 
  -3   7   1        6.16        7.37      0.96 o 
  -2   7   1        0.08        0.02      0.43 o 
  -1   7   1        0.64        0.95      0.56 o 
   0   7   1       34.93       33.34      1.36 o 
   1   7   1       62.50       67.50      1.54 o 
   2   7   1       21.53       20.86      0.96 o 
   3   7   1        8.47        7.11      1.27 o 
   4   7   1        6.05        3.21      1.05 o 
   5   7   1        2.79        2.62      0.67 o 
   6   7   1       19.04       18.92      2.48 o 
   7   7   1       36.56       33.87      3.16 o 
   8   7   1       36.82       37.68      3.06 o 
   9   7   1        1.95       -2.11      2.98 o 
  -7   8   1      124.11      126.61      6.32 o 
  -6   8   1      234.97      229.64      7.76 o 
  -5   8   1       17.06       17.51      2.65 o 
  -4   8   1       12.67        9.46      1.22 o 
  -3   8   1       11.16       11.74      1.32 o 
  -2   8   1       13.94       12.55      1.11 o 
  -1   8   1        1.76        3.30      0.97 o 
   0   8   1       17.17       15.13      1.27 o 
   1   8   1       23.49       24.23      1.12 o 
   2   8   1        1.71        1.31      1.06 o 
   3   8   1       11.13        3.78      2.46 o 
   4   8   1        2.50        1.60      1.84 o 
   5   8   1        0.04       -0.67      1.55 o 
   6   8   1        3.97        2.00      2.11 o 
   7   8   1        5.84        5.27      3.34 o 
 -16   0   2        8.53        4.60      1.72 o 
 -15   0   2        5.69        4.18      1.18 o 
 -14   0   2       68.72       70.86      2.27 o 
 -13   0   2      380.79      336.34      7.90 o 
 -12   0   2       57.78       47.85      1.94 o 
 -11   0   2       26.49       28.69      1.85 o 
 -10   0   2       13.91       15.59      1.06 o 
  -9   0   2      994.06     1014.01     10.19 o 
  -8   0   2       89.38      105.09      1.37 o 
  -7   0   2       19.76        9.94      0.53 o 
  -6   0   2    12931.28    12343.18    140.76 o 
  -5   0   2     1067.39     1144.02     18.15 o 
  -4   0   2     5478.18     5274.20     60.92 o 
  -3   0   2     1090.96      960.80      8.03 o 
  -2   0   2      471.28      466.73      4.47 o 
  -1   0   2      516.78      535.27     22.30 o 
   0   0   2      607.23      618.16     11.32 o 
   1   0   2    20366.12    16715.21    254.05 o 
   2   0   2     1359.44     1184.17     11.92 o 
   3   0   2     3712.52     3376.90     38.79 o 
   4   0   2     1397.78     1585.35     25.11 o 
   5   0   2      219.91      204.07      1.92 o 
   6   0   2     1542.65     1463.71     39.41 o 
   7   0   2      766.73      714.87     19.22 o 
   8   0   2      118.58      120.62      2.21 o 
   9   0   2     1206.00     1172.68     11.60 o 
  10   0   2      761.28      735.67      7.89 o 
  11   0   2      110.99       99.11      2.00 o 
  12   0   2      268.55      266.33      3.68 o 
  13   0   2        4.54        3.82      0.97 o 
  14   0   2       52.06       50.41      1.95 o 
  15   0   2       14.27       16.45      1.52 o 
  16   0   2        3.73        3.00      1.09 o 
 -16   1   2        6.39        6.76      1.34 o 
 -15   1   2        0.50        0.31      0.55 o 
 -14   1   2        1.18        1.36      0.56 o 
 -13   1   2      399.89      377.31      3.56 o 
 -12   1   2       87.98       65.53      1.45 o 
 -11   1   2        5.87        4.18      0.68 o 
 -10   1   2      123.59      105.40      1.57 o 
  -9   1   2       76.06       61.28      1.12 o 
  -8   1   2       48.38       60.82      0.89 o 
  -7   1   2        0.21        0.10      0.22 o 
  -6   1   2        0.18        0.24      0.20 o 
  -5   1   2        1.65        0.28      0.18 o 
  -4   1   2      227.15      205.63      1.54 o 
  -3   1   2       16.18       15.85      0.34 o 
  -2   1   2       30.20       49.19      0.54 o 
  -1   1   2      367.72      360.65      3.99 o 
   0   1   2     3562.38     3631.24     42.90 o 
   1   1   2     3262.20     3171.52     25.52 o 
   2   1   2       18.04       28.68      0.46 o 
   3   1   2      458.61      474.36      3.32 o 
   4   1   2     1363.59     1414.38      9.34 o 
   5   1   2       79.14       66.10      0.87 o 
   6   1   2      168.82      173.17      1.60 o 
   7   1   2       29.18       28.09      0.80 o 
   8   1   2       83.40       97.24      1.02 o 
   9   1   2      619.26      580.44      4.09 o 
  10   1   2     2086.87     2039.57     14.67 o 
  11   1   2      139.14      139.30      1.82 o 
  12   1   2       70.95       70.68      1.23 o 
  13   1   2       82.36       87.26      1.60 o 
  14   1   2       18.73       18.53      1.06 o 
  15   1   2        2.97        0.98      1.00 o 
  16   1   2      225.00      285.09      6.25 o 
 -16   2   2        0.23        0.27      0.86 o 
 -15   2   2        6.82        5.62      1.15 o 
 -14   2   2       22.60       19.73      1.60 o 
 -13   2   2        1.36        1.21      0.38 o 
 -12   2   2      141.87      115.70      1.62 o 
 -11   2   2       23.81       14.05      0.94 o 
 -10   2   2       13.20       11.56      0.56 o 
  -9   2   2      233.31      235.01      2.27 o 
  -8   2   2      539.17      598.02      4.07 o 
  -7   2   2     1378.43     1354.95      9.05 o 
  -6   2   2       36.58       26.26      0.47 o 
  -5   2   2       91.31      131.41      1.08 o 
  -4   2   2      652.22      575.85      5.34 o 
  -3   2   2       35.70       56.95      0.72 o 
  -2   2   2      565.95      581.24      3.63 o 
  -1   2   2     3643.25     3584.66     29.94 o 
   0   2   2    13621.24    11854.17     99.14 o 
   1   2   2      632.90      515.27      3.74 o 
   2   2   2        5.37        6.47      0.58 o 
   3   2   2      241.92      253.33      2.09 o 
   4   2   2      281.38      264.50      1.95 o 
   5   2   2       65.82       84.57      0.78 o 
   6   2   2       74.44       67.55      1.17 o 
   7   2   2      747.27      692.19     11.21 o 
   8   2   2      664.53      598.84      4.13 o 
   9   2   2      104.86      115.89      1.04 o 
  10   2   2      119.10      108.45      1.10 o 
  11   2   2      109.07      104.46      2.37 o 
  12   2   2        2.47        1.63      0.41 o 
  13   2   2       56.33       49.67      2.41 o 
  14   2   2        0.41        0.77      1.03 o 
  15   2   2       22.32       28.08      2.07 o 
  16   2   2        0.01       -0.22      1.22 o 
 -15   3   2       16.69       17.67      1.88 o 
 -14   3   2       89.17       95.88      2.32 o 
 -13   3   2       74.23       75.09      2.28 o 
 -12   3   2       33.00       35.67      2.08 o 
 -11   3   2      113.00      102.05      3.09 o 
 -10   3   2       10.74        6.36      0.81 o 
  -9   3   2        5.14        8.78      1.00 o 
  -8   3   2      158.83      168.37      2.22 o 
  -7   3   2       11.84        9.52      0.27 o 
  -6   3   2       11.82        9.30      1.07 o 
  -5   3   2      126.55      117.23      1.31 o 
  -4   3   2       49.66       39.13      0.60 o 
  -3   3   2      338.40      330.65      4.03 o 
  -2   3   2      245.39      231.29      2.21 o 
  -1   3   2       22.61       22.76      1.85 o 
   0   3   2       83.01       86.91      0.80 o 
   1   3   2       94.22       80.97      1.10 o 
   2   3   2      193.73      205.54      2.19 o 
   3   3   2     1163.25     1109.62      9.55 o 
   4   3   2        3.78        3.33      0.32 o 
   5   3   2       17.31       13.07      0.48 o 
   6   3   2      153.73      141.28      2.85 o 
   7   3   2       60.85       67.68      2.15 o 
   8   3   2      224.51      221.06      3.41 o 
   9   3   2        3.16        3.00      1.00 o 
  10   3   2        6.67        5.98      1.34 o 
  11   3   2      732.00      742.21     10.04 o 
  12   3   2      723.41      744.56      9.82 o 
  13   3   2      204.25      225.82      5.65 o 
  14   3   2       26.54       30.70      2.95 o 
  15   3   2      204.80      242.45      7.23 o 
 -14   4   2        3.96        4.78      2.19 o 
 -13   4   2        6.49       11.13      2.72 o 
 -12   4   2        0.36        0.51      0.81 o 
 -11   4   2      135.73      120.14      2.48 o 
 -10   4   2      411.26      397.87      4.83 o 
  -9   4   2      116.31      108.03      1.89 o 
  -8   4   2      103.97      112.79      2.21 o 
  -7   4   2      119.98      124.33      2.14 o 
  -6   4   2       54.46       66.04      1.27 o 
  -5   4   2        5.21        3.06      0.61 o 
  -4   4   2      342.46      347.79      3.46 o 
  -3   4   2      434.94      418.96      6.28 o 
  -2   4   2     3542.89     3730.59     50.91 o 
  -1   4   2     4181.57     4445.12     41.26 o 
   0   4   2       20.36       47.21      2.90 o 
   1   4   2      141.94      168.79      1.88 o 
   2   4   2       47.62       47.21      1.04 o 
   3   4   2       12.85       12.16      1.38 o 
   4   4   2       23.75       29.39      0.98 o 
   5   4   2        9.48        9.31      0.31 o 
   6   4   2        8.47        7.21      1.30 o 
   7   4   2      187.90      182.40      3.23 o 
   8   4   2        1.84        2.25      1.19 o 
   9   4   2        0.67        1.74      1.08 o 
  10   4   2        0.03        0.79      1.11 o 
  11   4   2       24.60       26.16      4.21 o 
  12   4   2        0.24        1.40      1.33 o 
  13   4   2        5.47        5.22      2.15 o 
  14   4   2        8.45       11.21      2.77 o 
 -13   5   2       11.51        8.97      2.20 o 
 -12   5   2        1.34        0.47      1.67 o 
 -11   5   2       23.34       26.69      7.02 o 
 -10   5   2        0.52        0.91      0.76 o 
  -9   5   2      116.25      111.88      2.80 o 
  -8   5   2       48.19       53.42      1.50 o 
  -7   5   2       58.84       57.93      3.41 o 
  -6   5   2       11.44       12.90      0.68 o 
  -5   5   2        2.04        1.57      0.56 o 
  -4   5   2       53.94       57.48      1.45 o 
  -3   5   2      107.30      110.36      2.08 o 
  -2   5   2       49.94       42.56      1.55 o 
  -1   5   2       51.15       51.74      1.31 o 
   0   5   2        0.07        1.53      1.39 o 
   1   5   2      163.89      165.47      3.47 o 
   2   5   2       94.94      114.12      1.60 o 
   3   5   2       22.01       29.59      0.60 o 
   4   5   2       21.80       16.46      0.58 o 
   5   5   2        1.34        1.87      0.44 o 
   6   5   2      205.48      194.76      3.05 o 
   7   5   2        2.80        1.76      1.30 o 
   8   5   2        4.71        6.33      1.48 o 
   9   5   2       92.29       96.99      3.10 o 
  10   5   2        1.42        1.76      2.46 o 
  11   5   2       12.72       13.25      2.11 o 
  12   5   2      166.18      152.13      5.60 o 
  13   5   2      241.77      260.52      7.57 o 
 -12   6   2        8.69        8.43      2.98 o 
 -11   6   2      145.71      157.23      5.69 o 
 -10   6   2        0.06        0.70      2.46 o 
  -9   6   2       29.99       27.93     18.43 o 
  -8   6   2       71.84       67.04      3.52 o 
  -7   6   2       49.82       45.06      2.50 o 
  -6   6   2       86.33       88.18      1.69 o 
  -5   6   2        1.98        1.69      0.57 o 
  -4   6   2      183.53      187.57      2.64 o 
  -3   6   2      794.45      831.38      8.19 o 
  -2   6   2      429.69      434.39      9.71 o 
  -1   6   2       95.47      111.55      5.98 o 
   0   6   2       22.66       29.50      2.22 o 
   1   6   2       35.77       37.66      1.24 o 
   2   6   2       41.63       45.86      0.95 o 
   3   6   2       10.86       11.14      0.55 o 
   4   6   2      247.26      250.20      3.70 o 
   5   6   2       33.25       33.36      1.52 o 
   6   6   2       12.91       13.16      2.03 o 
   7   6   2        3.40        1.80      1.55 o 
   8   6   2        0.32       -0.23      1.28 o 
   9   6   2        4.88        6.29      2.22 o 
  10   6   2        8.04        8.85      2.05 o 
  11   6   2       22.31       24.09      3.82 o 
  12   6   2        5.51        5.35      2.65 o 
 -10   7   2        6.51        5.27      5.79 o 
  -9   7   2       17.06       19.74      3.45 o 
  -8   7   2        6.72        7.64      2.23 o 
  -7   7   2       11.02        5.85      5.00 o 
  -6   7   2        0.32        0.77      1.47 o 
  -5   7   2       50.85       53.62      1.58 o 
  -4   7   2       42.77       41.30      1.37 o 
  -3   7   2       51.67       54.97      1.52 o 
  -2   7   2       48.67       45.98      1.34 o 
  -1   7   2        5.32        5.34      0.80 o 
   0   7   2       32.10       33.03      1.16 o 
   1   7   2        3.92        3.36      0.65 o 
   2   7   2        4.99        5.09      0.97 o 
   3   7   2        9.90        5.83      2.50 o 
   4   7   2        0.74        0.50      0.58 o 
   5   7   2        0.12        0.15      0.45 o 
   6   7   2        9.13       10.90      2.23 o 
   7   7   2      130.01      138.68      4.46 o 
   8   7   2       49.24       49.24      3.04 o 
   9   7   2        0.26        0.53      2.28 o 
  -7   8   2       58.14       55.05      4.93 o 
  -6   8   2       81.00       82.88      5.53 o 
  -5   8   2        0.83        0.29      1.35 o 
  -4   8   2      183.50      171.98      2.91 o 
  -3   8   2       70.67       64.22      2.02 o 
  -2   8   2        5.13        3.28      0.80 o 
  -1   8   2        5.04        5.72      0.98 o 
   0   8   2       92.52       83.82      1.87 o 
   1   8   2       10.34        7.36      1.09 o 
   2   8   2        0.03       -0.34      0.75 o 
   3   8   2      212.25      201.40      3.90 o 
   4   8   2       26.92       27.99      2.85 o 
   5   8   2        0.83        1.40      1.74 o 
   6   8   2        0.88        0.61      2.60 o 
 -16   1   3       49.76       53.02      2.34 o 
 -15   1   3      190.96      203.53      3.34 o 
 -14   1   3       85.73       76.46      2.15 o 
 -13   1   3      130.19      123.91      2.46 o 
 -12   1   3      113.85      107.91      2.43 o 
 -11   1   3       79.68       69.27      1.54 o 
 -10   1   3        2.29        1.65      0.53 o 
  -9   1   3      134.91      130.21      1.56 o 
  -8   1   3       70.80       74.81      1.01 o 
  -7   1   3       45.28       45.13      0.74 o 
  -6   1   3       11.02       17.67      1.54 o 
  -5   1   3       26.91       29.76      0.59 o 
  -4   1   3      270.47      268.94      2.08 o 
  -3   1   3       30.43       31.41      0.84 o 
  -2   1   3     1042.23      961.08     13.88 o 
  -1   1   3     3262.68     3411.02     28.59 o 
   0   1   3     1431.51     1469.67     11.23 o 
   1   1   3       87.70       74.72      6.41 o 
   2   1   3      351.36      338.86      4.23 o 
   3   1   3      257.89      245.79      2.04 o 
   4   1   3     1855.77     1886.98     14.86 o 
   5   1   3       64.31       56.41      0.89 o 
   6   1   3      105.36       95.00      0.97 o 
   7   1   3       94.36       81.74      1.13 o 
   8   1   3      179.65      190.69      2.06 o 
   9   1   3     1078.35     1052.51      9.21 o 
  10   1   3      485.49      481.37      3.99 o 
  11   1   3     2862.07     2851.22     21.80 o 
  12   1   3       13.75       14.97      0.80 o 
  13   1   3      167.92      174.46      2.23 o 
  14   1   3       97.53       97.54      1.85 o 
  15   1   3        0.64        0.79      0.86 o 
  16   1   3       81.91       99.10      3.05 o 
 -15   2   3       22.13       18.44      4.00 o 
 -14   2   3       70.20       72.81      2.62 o 
 -13   2   3       30.96       30.27      1.53 o 
 -12   2   3       29.21       24.02      1.25 o 
 -11   2   3       97.88       72.38      1.66 o 
 -10   2   3       33.41       34.04      0.85 o 
  -9   2   3      107.99      112.44      1.28 o 
  -8   2   3      284.18      295.52      2.28 o 
  -7   2   3      414.53      446.44      2.96 o 
  -6   2   3     1488.70     1550.54     12.53 o 
  -5   2   3      418.93      429.98      3.05 o 
  -4   2   3        4.57        4.37      0.35 o 
  -3   2   3       33.52       48.32      0.74 o 
  -2   2   3      283.53      294.48      2.03 o 
  -1   2   3        1.63        0.97      0.32 o 
   0   2   3      858.78      859.52      8.76 o 
   1   2   3      420.14      401.28      3.96 o 
   2   2   3       33.74       37.25      0.69 o 
   3   2   3      144.63      133.22      1.82 o 
   4   2   3       95.88       91.44      0.95 o 
   5   2   3      793.69      798.98      7.04 o 
   6   2   3        1.73        2.65      0.30 o 
   7   2   3        9.75       13.78      0.46 o 
   8   2   3      377.87      367.25      4.43 o 
   9   2   3      195.54      195.22      1.69 o 
  10   2   3       60.36       55.23      0.92 o 
  11   2   3       36.43       33.51      0.91 o 
  12   2   3       20.59       20.71      0.72 o 
  13   2   3       34.33       32.62      0.98 o 
  14   2   3       13.06       14.06      1.55 o 
  15   2   3       15.01       17.31      1.95 o 
 -15   3   3       21.99       12.69      2.54 o 
 -14   3   3       59.61       69.07      5.63 o 
 -13   3   3        0.07        0.39      1.02 o 
 -12   3   3       29.14       27.53      1.81 o 
 -11   3   3        2.66        1.07      0.46 o 
 -10   3   3      125.65      111.60      2.16 o 
  -9   3   3       13.61       18.06      0.89 o 
  -8   3   3       14.31       11.94      0.51 o 
  -7   3   3       86.90       78.78      0.96 o 
  -6   3   3      161.66      161.51      1.43 o 
  -5   3   3      122.82      120.62      1.25 o 
  -4   3   3        2.17        0.91      0.33 o 
  -3   3   3       39.69       50.08      0.80 o 
  -2   3   3      166.83      151.38      1.36 o 
  -1   3   3       42.14       57.63      1.48 o 
   0   3   3     2012.32     1986.81     13.42 o 
   1   3   3        2.42        0.82      0.90 o 
   2   3   3      203.29      181.92      2.16 o 
   3   3   3        9.05       14.29      0.29 o 
   4   3   3      229.85      186.30      1.89 o 
   5   3   3     1990.65     2022.65     16.81 o 
   6   3   3      121.28      132.33      1.19 o 
   7   3   3        0.76        0.91      0.30 o 
   8   3   3       89.19       91.60      4.92 o 
   9   3   3      384.38      373.76     10.18 o 
  10   3   3       50.66       52.43      5.32 o 
  11   3   3       92.30       91.72      3.45 o 
  12   3   3      266.01      271.52      4.91 o 
  13   3   3       37.27       44.93      7.15 o 
  14   3   3       57.70       76.45     14.88 o 
  15   3   3       93.82      120.25      3.88 o 
 -14   4   3        0.91        0.81      1.61 o 
 -13   4   3       34.12       33.75      2.06 o 
 -12   4   3        8.83       10.03      2.91 o 
 -11   4   3       56.75       56.86      3.71 o 
 -10   4   3       77.94       72.68      1.85 o 
  -9   4   3       43.67       45.85      1.75 o 
  -8   4   3       42.54       48.83      1.30 o 
  -7   4   3       31.96       27.06      0.66 o 
  -6   4   3      270.98      252.45      2.96 o 
  -5   4   3        1.31        0.87      0.37 o 
  -4   4   3      141.69      136.29      1.56 o 
  -3   4   3        0.03        0.00      0.24 o 
  -2   4   3       31.83       42.04      1.88 o 
  -1   4   3     1029.07     1032.07      7.24 o 
   0   4   3      104.03      156.23      2.44 o 
   1   4   3      245.14      266.02      4.90 o 
   2   4   3      438.42      456.78      4.71 o 
   3   4   3       12.30       16.64      1.50 o 
   4   4   3       85.99       69.87      1.29 o 
   5   4   3        0.15        0.71      0.59 o 
   6   4   3      133.72      139.51      1.79 o 
   7   4   3      119.00      121.93      3.34 o 
   8   4   3       74.05       76.73      3.48 o 
   9   4   3       53.94       51.42      2.29 o 
  10   4   3        1.14        0.36      0.98 o 
  11   4   3       18.53       21.90      2.37 o 
  12   4   3       15.33       16.61      2.03 o 
  13   4   3        0.00        1.38      1.50 o 
  14   4   3       46.19       55.81      4.80 o 
 -13   5   3       30.99       36.49      3.84 o 
 -12   5   3       26.10       22.57     13.87 o 
 -11   5   3        5.18        3.26      1.94 o 
 -10   5   3        4.08        4.84      0.88 o 
  -9   5   3        0.16        0.28      0.59 o 
  -8   5   3       10.96        9.65      1.65 o 
  -7   5   3       45.58       44.91      1.10 o 
  -6   5   3      515.56      511.25      5.72 o 
  -5   5   3       24.85       22.52      1.43 o 
  -4   5   3       22.81       23.85      1.42 o 
  -3   5   3      245.74      239.15      2.92 o 
  -2   5   3       32.19       35.76      1.58 o 
  -1   5   3       15.81       19.31      3.85 o 
   0   5   3      176.86      199.77      8.35 o 
   1   5   3      304.12      332.46      3.64 o 
   2   5   3      117.28      121.89      2.40 o 
   3   5   3        5.02        4.17      0.80 o 
   4   5   3      181.62      199.30      3.07 o 
   5   5   3       72.70       68.61      2.31 o 
   6   5   3      500.62      553.30      4.70 o 
   7   5   3        1.81        2.30      1.55 o 
   8   5   3      113.19      121.59      3.30 o 
   9   5   3       47.99       47.85      2.83 o 
  10   5   3        2.20        1.71      1.62 o 
  11   5   3       43.12       48.99      3.73 o 
  12   5   3       46.02       51.86      3.79 o 
  13   5   3       44.83       47.42      3.57 o 
 -11   6   3       25.44       16.68      7.55 o 
 -10   6   3        4.37        5.44      2.42 o 
  -9   6   3      113.03      120.47      4.84 o 
  -8   6   3        1.14        1.18      1.31 o 
  -7   6   3      681.58      679.92      8.01 o 
  -6   6   3       94.32       98.09      1.75 o 
  -5   6   3       26.33       23.85      1.03 o 
  -4   6   3      161.10      160.16      3.07 o 
  -3   6   3      196.73      189.14      3.51 o 
  -2   6   3     1529.08     1533.81     17.39 o 
  -1   6   3        0.95       49.07     25.72 o 
   0   6   3      314.70      301.08      4.13 o 
   1   6   3        7.35       11.74      3.57 o 
   2   6   3        0.73        0.88      0.88 o 
   3   6   3       60.50       61.27      1.70 o 
   4   6   3       50.62       48.75      2.41 o 
   5   6   3       98.05       97.51      1.73 o 
   6   6   3       17.39       16.30      2.08 o 
   7   6   3       24.54       30.39      2.94 o 
   8   6   3        0.16        0.23      1.33 o 
   9   6   3        7.56        6.54      3.34 o 
  10   6   3        3.25        3.98      1.99 o 
  11   6   3       22.19       21.01      3.20 o 
  -9   7   3        5.99        3.69      3.16 o 
  -8   7   3        0.65        0.29      1.47 o 
  -7   7   3        2.89        2.31      1.85 o 
  -6   7   3      201.87      206.18      5.82 o 
  -5   7   3      183.57      177.73      2.89 o 
  -4   7   3       19.03       16.21      2.79 o 
  -3   7   3       93.44       90.19      2.08 o 
  -2   7   3        8.72       10.58      1.10 o 
  -1   7   3        0.32        0.89      0.79 o 
   0   7   3       37.52       32.59      1.28 o 
   1   7   3      279.21      285.31      3.21 o 
   2   7   3       24.13       26.51      2.95 o 
   3   7   3       48.51       42.92      2.03 o 
   4   7   3       22.72       23.91      2.71 o 
   5   7   3       12.70       11.04      1.79 o 
   6   7   3        0.20        0.89      1.25 o 
   7   7   3       17.66       15.44      5.05 o 
   8   7   3        1.18        1.90      1.79 o 
   9   7   3        1.57        1.93      2.81 o 
  -6   8   3      230.77      299.77     58.20 o 
  -5   8   3      228.28      234.21      7.75 o 
  -4   8   3       89.33       87.13      2.38 o 
  -3   8   3      132.28      120.68      2.20 o 
  -2   8   3       29.28       27.44      1.23 o 
  -1   8   3        7.38        8.75      1.21 o 
   0   8   3        0.51        0.53      0.64 o 
   1   8   3       20.80       20.99      5.22 o 
   2   8   3        0.07        0.09      0.58 o 
   3   8   3      136.56      142.94      5.98 o 
   4   8   3       45.59       48.16      4.21 o 
   5   8   3       11.45        5.88      5.09 o 
   6   8   3        0.06       -1.51      2.23 o 
 -16   0   4       12.14        8.85      3.08 o 
 -15   0   4       24.08       29.95      2.49 o 
 -14   0   4        4.59        3.42      1.39 o 
 -13   0   4       65.82       59.33      3.84 o 
 -12   0   4     1074.46      952.09     13.43 o 
 -11   0   4       15.79       20.80      1.30 o 
 -10   0   4       17.81       19.93      1.13 o 
  -9   0   4        6.95        8.05      0.93 o 
  -8   0   4      574.52      556.69      6.02 o 
  -7   0   4      297.04      287.03      3.35 o 
  -6   0   4       38.58       33.83      0.94 o 
  -5   0   4      219.58      200.38      2.39 o 
  -4   0   4      414.03      440.68      5.03 o 
  -3   0   4     3461.35     3566.80     55.74 o 
  -2   0   4       31.30       35.11      0.99 o 
  -1   0   4      113.40       94.56      1.85 o 
   0   0   4     4234.67     4693.38    139.40 o 
   1   0   4      264.81      255.80      3.16 o 
   2   0   4       91.48       99.71      1.98 o 
   3   0   4     1131.94     1292.84     32.83 o 
   4   0   4      588.74      569.96      6.87 o 
   5   0   4      146.40      169.42      2.42 o 
   6   0   4      105.13      152.96      2.29 o 
   7   0   4      431.03      426.99      5.29 o 
   8   0   4       87.84       97.37      1.68 o 
   9   0   4      242.63      248.22      4.17 o 
  10   0   4        0.01       -0.02      0.61 o 
  11   0   4        0.00        0.84      1.08 o 
  12   0   4      118.54      116.09      2.50 o 
  13   0   4        0.12        0.10      0.59 o 
  14   0   4       17.68       19.84      1.40 o 
  15   0   4       68.03       80.05      2.58 o 
  16   0   4      293.20      313.47      5.30 o 
 -16   1   4       11.25       14.04      3.16 o 
 -15   1   4        7.95        4.29      1.30 o 
 -14   1   4        0.06        0.61      0.80 o 
 -13   1   4       39.57       41.67      1.79 o 
 -12   1   4        1.82        1.60      0.90 o 
 -11   1   4       23.74       23.90      1.13 o 
 -10   1   4       19.75       20.11      0.89 o 
  -9   1   4       13.08       13.80      0.81 o 
  -8   1   4       82.45       76.85      1.18 o 
  -7   1   4      110.48      126.15      1.34 o 
  -6   1   4      118.16      105.91      1.15 o 
  -5   1   4       60.13       37.57      0.91 o 
  -4   1   4      239.65      252.43      2.32 o 
  -3   1   4      376.68      374.07      3.22 o 
  -2   1   4       13.32       18.47      0.77 o 
  -1   1   4     1600.07     1674.67     18.30 o 
   0   1   4       56.54       52.37      1.17 o 
   1   1   4      107.91      121.39      1.32 o 
   2   1   4       77.99       74.95      1.04 o 
   3   1   4      802.17      864.06      6.98 o 
   4   1   4     2762.28     2976.69     25.36 o 
   5   1   4      160.16      187.78      1.83 o 
   6   1   4      252.08      255.07      2.31 o 
   7   1   4      240.97      231.25      1.89 o 
   8   1   4        4.75        4.64      0.47 o 
   9   1   4        0.02        0.33      0.55 o 
  10   1   4     2420.70     2399.78     22.22 o 
  11   1   4     1283.43     1279.09     11.90 o 
  12   1   4        1.89        1.77      0.70 o 
  13   1   4       57.03       59.95      1.48 o 
  14   1   4        0.00        0.34      0.54 o 
  15   1   4        1.70        1.93      1.04 o 
 -15   2   4        4.55        2.15      1.53 o 
 -14   2   4        0.36        1.77      1.41 o 
 -13   2   4      129.82      126.39      2.44 o 
 -12   2   4       10.89       10.67      1.12 o 
 -11   2   4      388.70      358.88      5.07 o 
 -10   2   4        2.15        1.62      0.45 o 
  -9   2   4      818.26      807.22      5.85 o 
  -8   2   4        1.08        1.07      0.36 o 
  -7   2   4      271.59      238.90      2.02 o 
  -6   2   4      128.06      176.68      1.72 o 
  -5   2   4       99.20       87.00      1.85 o 
  -4   2   4      148.25      156.16      1.51 o 
  -3   2   4        3.26        0.21      0.35 o 
  -2   2   4     3224.41     3262.45     25.32 o 
  -1   2   4       18.54       21.82      0.64 o 
   0   2   4        1.79        6.44      0.51 o 
   1   2   4      749.48      771.53      6.25 o 
   2   2   4      271.50      286.02      2.67 o 
   3   2   4      254.50      254.47      2.35 o 
   4   2   4      328.44      375.42      3.21 o 
   5   2   4       36.19       33.71      1.01 o 
   6   2   4       18.45       12.98      0.47 o 
   7   2   4       77.79       75.61      0.91 o 
   8   2   4      131.74      122.13      1.92 o 
   9   2   4      397.99      393.18      3.66 o 
  10   2   4        4.04        8.16      0.75 o 
  11   2   4       48.37       43.66      1.64 o 
  12   2   4        5.73        4.63      0.61 o 
  13   2   4       10.48        9.26      0.65 o 
  14   2   4        8.46       11.34      1.54 o 
  15   2   4       41.27       47.75      2.77 o 
 -15   3   4        1.03       -1.27      1.27 o 
 -14   3   4        0.32        0.66      0.97 o 
 -13   3   4       15.88       16.17      1.64 o 
 -12   3   4       42.34       39.86      1.32 o 
 -11   3   4        0.35        0.85      0.33 o 
 -10   3   4       10.33       11.12      0.63 o 
  -9   3   4        1.81        1.62      0.50 o 
  -8   3   4      268.25      271.36      2.48 o 
  -7   3   4      228.53      229.63      2.32 o 
  -6   3   4      135.62      134.79      1.73 o 
  -5   3   4       71.56       83.33      1.35 o 
  -4   3   4       40.72       35.64      0.86 o 
  -3   3   4      627.98      578.23      4.21 o 
  -2   3   4       82.96       98.05      1.65 o 
  -1   3   4     2378.03     2460.14     18.90 o 
   0   3   4       37.81       43.14      4.00 o 
   1   3   4       13.60       18.30      0.58 o 
   2   3   4      285.50      282.92      4.82 o 
   3   3   4        5.26       12.36      0.52 o 
   4   3   4        1.20        3.66      0.30 o 
   5   3   4      288.27      342.34      3.41 o 
   6   3   4      722.01      773.62      7.32 o 
   7   3   4      366.62      365.38      3.22 o 
   8   3   4       55.61       52.47      1.77 o 
   9   3   4     2335.91     2284.75     23.93 o 
  10   3   4        5.05        5.09      1.61 o 
  11   3   4       23.64       20.78      4.21 o 
  12   3   4      151.20      160.22      3.77 o 
  13   3   4       39.94       43.48      2.48 o 
  14   3   4      161.17      175.27      6.30 o 
  15   3   4        1.27        0.71      1.38 o 
 -14   4   4       38.69       33.99      3.00 o 
 -13   4   4        4.09        2.31      1.41 o 
 -12   4   4        1.57        1.42      0.98 o 
 -11   4   4        0.20       -0.16      0.63 o 
 -10   4   4       17.88       18.73      1.78 o 
  -9   4   4       66.68       66.84      0.97 o 
  -8   4   4     1527.94     1520.76     11.23 o 
  -7   4   4     1315.64     1350.80     10.53 o 
  -6   4   4        1.22        1.61      0.42 o 
  -5   4   4        1.19        1.58      0.49 o 
  -4   4   4       51.03       47.96      1.07 o 
  -3   4   4        8.17        9.10      0.71 o 
  -2   4   4      130.82      122.41      2.05 o 
  -1   4   4     3031.04     3070.79     25.35 o 
   0   4   4      121.20      174.40      7.31 o 
   1   4   4      331.69      351.27      3.05 o 
   2   4   4        8.73        9.88      0.69 o 
   3   4   4       17.03       19.07      0.59 o 
   4   4   4      101.64       98.07      1.43 o 
   5   4   4       40.19       41.41      1.18 o 
   6   4   4       39.04       37.86      0.83 o 
   7   4   4        1.42        2.10      0.36 o 
   8   4   4      436.65      438.46      7.90 o 
   9   4   4       12.16       13.17      2.15 o 
  10   4   4       81.47       79.18      4.12 o 
  11   4   4        8.72        7.32      2.60 o 
  12   4   4        2.23        0.63      1.35 o 
  13   4   4        1.61        1.42      1.44 o 
  14   4   4       47.24       55.46      3.58 o 
 -13   5   4       22.33       18.84      7.35 o 
 -12   5   4        1.44        1.84      2.26 o 
 -11   5   4       66.55       66.46      2.51 o 
 -10   5   4        7.63        7.63      1.44 o 
  -9   5   4        0.75        0.97      0.41 o 
  -8   5   4       71.50       70.24      2.08 o 
  -7   5   4      134.91      135.21      2.50 o 
  -6   5   4        7.99        9.43      1.19 o 
  -5   5   4       99.90       99.79      2.21 o 
  -4   5   4       18.36       17.24      0.87 o 
  -3   5   4       73.36       65.79      1.49 o 
  -2   5   4       39.59       49.19      2.89 o 
  -1   5   4      423.24      426.74      5.96 o 
   0   5   4      367.38      411.05      4.23 o 
   1   5   4       25.07       22.25      1.02 o 
   2   5   4        0.74        0.34      0.58 o 
   3   5   4       96.23       90.91      1.68 o 
   4   5   4       18.70       16.64      1.32 o 
   5   5   4       26.01       27.65      1.44 o 
   6   5   4       15.18       13.64      1.21 o 
   7   5   4      156.77      161.31      3.05 o 
   8   5   4      402.74      400.54      7.92 o 
   9   5   4        0.46        1.14      1.55 o 
  10   5   4        3.37        3.90      1.65 o 
  11   5   4       17.17       12.89      3.95 o 
  12   5   4        3.21        2.19      1.83 o 
  13   5   4       13.28        6.24      3.25 o 
 -11   6   4        3.84        1.40      2.11 o 
 -10   6   4       17.37       11.05      8.95 o 
  -9   6   4       91.85       95.39      4.16 o 
  -8   6   4       34.44       31.83      2.46 o 
  -7   6   4      410.85      419.38      5.24 o 
  -6   6   4      283.40      288.30      4.17 o 
  -5   6   4        6.09        6.66      1.15 o 
  -4   6   4       36.37       34.02      1.43 o 
  -3   6   4        0.08        0.07      0.54 o 
  -2   6   4      766.58      781.17     10.41 o 
  -1   6   4       67.00       75.74      6.47 o 
   0   6   4       48.57       52.72      2.69 o 
   1   6   4        0.00       -0.55      0.84 o 
   2   6   4       91.20       89.10      2.53 o 
   3   6   4       11.18        8.00      1.08 o 
   4   6   4       34.63       36.14      1.62 o 
   5   6   4       53.58       57.96      2.06 o 
   6   6   4       31.59       36.31      0.97 o 
   7   6   4      122.62      129.24      5.36 o 
   8   6   4       11.56        7.82      3.62 o 
   9   6   4        0.07        1.16      1.68 o 
  10   6   4        4.75        3.43      2.13 o 
  11   6   4       41.50       47.49      3.34 o 
  -9   7   4        5.48        4.74      2.42 o 
  -8   7   4       21.58       22.65      3.10 o 
  -7   7   4       12.81       13.38      2.65 o 
  -6   7   4      133.39      134.77      4.87 o 
  -5   7   4      115.79      110.69      2.45 o 
  -4   7   4        5.12        6.67      1.25 o 
  -3   7   4       38.38       41.63      5.39 o 
  -2   7   4       23.15       21.84      1.73 o 
  -1   7   4        5.87        6.52      1.11 o 
   0   7   4       70.84       74.97      2.33 o 
   1   7   4       21.82       22.15      1.78 o 
   2   7   4        0.10       -0.20      0.59 o 
   3   7   4       10.66       11.17      1.44 o 
   4   7   4        6.16        1.93      1.07 o 
   5   7   4       66.79       69.51      1.71 o 
   6   7   4        0.01        0.00      1.03 o 
   7   7   4       47.96       46.72     12.37 o 
   8   7   4        0.72       -0.32      1.55 o 
   9   7   4        0.98       -0.42      1.67 o 
  -6   8   4      172.44      190.69     35.64 o 
  -5   8   4      102.23      148.88     42.49 o 
  -4   8   4        0.00       -0.52      1.04 o 
  -3   8   4      461.23      423.64      5.53 o 
  -2   8   4       78.64       67.81      2.61 o 
  -1   8   4        0.70        0.33      1.06 o 
   0   8   4        0.88        1.49      1.25 o 
   1   8   4        4.32        1.70      1.10 o 
   2   8   4        0.48        0.45      0.87 o 
   3   8   4       24.49       18.21      3.99 o 
   4   8   4       38.60       34.54      3.29 o 
   5   8   4       36.50       37.19      4.22 o 
   6   8   4       77.46       74.78      4.45 o 
 -15   1   5       64.31       70.83      2.80 o 
 -14   1   5        0.19       -0.03      0.57 o 
 -13   1   5        0.03        0.31      0.85 o 
 -12   1   5        9.67       11.53      0.97 o 
 -11   1   5       34.97       37.50      1.90 o 
 -10   1   5      281.30      282.03      3.11 o 
  -9   1   5      366.25      367.12      3.76 o 
  -8   1   5       11.70       12.28      0.77 o 
  -7   1   5      232.12      225.82      2.09 o 
  -6   1   5       26.33       16.15      0.70 o 
  -5   1   5       56.78       40.06      0.94 o 
  -4   1   5       26.94       38.87      0.85 o 
  -3   1   5     1017.28      987.90     21.98 o 
  -2   1   5     1592.66     1660.78     34.03 o 
  -1   1   5      195.80      222.65      2.99 o 
   0   1   5       27.05       33.93      1.11 o 
   1   1   5      204.39      214.04      2.12 o 
   2   1   5      890.19      953.23     10.56 o 
   3   1   5     1061.64     1135.82      9.51 o 
   4   1   5     1246.74     1291.65     10.87 o 
   5   1   5     2841.45     3155.33     28.26 o 
   6   1   5        0.37        1.12      0.96 o 
   7   1   5      339.90      336.85      3.46 o 
   8   1   5       47.61       47.02      0.97 o 
   9   1   5        2.54        4.34      0.55 o 
  10   1   5      325.63      324.46      4.17 o 
  11   1   5      350.06      357.25      4.66 o 
  12   1   5      364.88      380.02      5.00 o 
  13   1   5        6.28        6.13      0.95 o 
  14   1   5       88.54       92.28      2.03 o 
  15   1   5        6.64        6.88      1.31 o 
 -15   2   5        0.00        1.00      1.67 o 
 -14   2   5        1.50        1.30      0.97 o 
 -13   2   5      339.25      329.37      4.58 o 
 -12   2   5        0.42       -0.06      0.46 o 
 -11   2   5        6.58        6.23      0.78 o 
 -10   2   5      138.52      137.33      1.97 o 
  -9   2   5      327.84      323.58      3.11 o 
  -8   2   5     1251.06     1200.52      9.20 o 
  -7   2   5        0.14        0.29      0.46 o 
  -6   2   5       28.55       29.17      1.01 o 
  -5   2   5      132.44      104.80      1.49 o 
  -4   2   5      420.84      419.69      3.43 o 
  -3   2   5      966.63      985.92     10.79 o 
  -2   2   5     1998.36     2153.15     18.48 o 
  -1   2   5       14.12       25.60      1.01 o 
   0   2   5      264.95      296.51      3.09 o 
   1   2   5       37.71       43.71      1.39 o 
   2   2   5      347.00      407.67      5.33 o 
   3   2   5      411.25      417.09      5.12 o 
   4   2   5        1.13        0.14      0.31 o 
   5   2   5       32.10       40.78      0.93 o 
   6   2   5       20.22       20.55      0.74 o 
   7   2   5        6.84        8.65      0.69 o 
   8   2   5       38.20       39.99      0.97 o 
   9   2   5      125.97      127.59      3.85 o 
  10   2   5        3.92        3.86      0.90 o 
  11   2   5       27.50       26.05      2.08 o 
  12   2   5       14.46       14.81      0.91 o 
  13   2   5        0.31        0.04      0.39 o 
  14   2   5      106.44      114.20      3.04 o 
  15   2   5      150.77      156.80      4.08 o 
 -14   3   5      117.33      125.07      4.63 o 
 -13   3   5       36.41       44.79      2.72 o 
 -12   3   5       73.21       67.49      1.69 o 
 -11   3   5        1.17        0.45      0.60 o 
 -10   3   5        8.66        8.04      0.85 o 
  -9   3   5      147.53      150.65      1.86 o 
  -8   3   5       72.99       68.14      1.37 o 
  -7   3   5        5.45        7.62      0.94 o 
  -6   3   5      212.46      237.98      2.39 o 
  -5   3   5      165.72      185.37      2.10 o 
  -4   3   5      215.97      225.45      2.28 o 
  -3   3   5        0.11       -0.08      0.36 o 
  -2   3   5      323.47      351.72      5.08 o 
  -1   3   5      293.94      346.92      4.84 o 
   0   3   5      161.40      177.18      4.12 o 
   1   3   5      117.13      135.95      4.80 o 
   2   3   5      367.50      390.47      4.15 o 
   3   3   5       75.14       80.08      0.99 o 
   4   3   5        1.56        3.22      0.29 o 
   5   3   5       13.07       11.95      0.75 o 
   6   3   5       25.10       40.83      0.69 o 
   7   3   5        2.14        2.72      0.29 o 
   8   3   5       24.14       20.52      0.43 o 
   9   3   5      921.81      944.91      7.17 o 
  10   3   5      467.20      448.42      4.10 o 
  11   3   5      151.27      145.34      1.75 o 
  12   3   5        3.84        6.98      2.30 o 
  13   3   5        0.40        1.18      1.27 o 
  14   3   5       34.66       41.53      3.15 o 
 -13   4   5       32.71       39.06      2.30 o 
 -12   4   5       21.28       12.77      8.10 o 
 -11   4   5        3.74        3.33      1.12 o 
 -10   4   5        1.89        1.09      0.62 o 
  -9   4   5       63.49       68.45      1.21 o 
  -8   4   5      195.09      210.90      2.57 o 
  -7   4   5      888.53      871.94      7.19 o 
  -6   4   5       17.74       20.58      0.88 o 
  -5   4   5       14.64       13.93      0.77 o 
  -4   4   5       28.21       22.13      1.12 o 
  -3   4   5       36.52       38.13      1.08 o 
  -2   4   5      147.80      142.29      1.76 o 
  -1   4   5       46.10       45.73      1.16 o 
   0   4   5       81.30       81.66      1.54 o 
   1   4   5        0.14        0.38      0.34 o 
   2   4   5       25.28       33.07      0.77 o 
   3   4   5       20.13       19.37      0.54 o 
   4   4   5        7.22        5.83      0.43 o 
   5   4   5        7.52        6.32      0.78 o 
   6   4   5       12.46        9.18      1.06 o 
   7   4   5      113.93      105.22      1.53 o 
   8   4   5      123.25      116.97      1.40 o 
   9   4   5       50.85       48.06      3.73 o 
  10   4   5       53.36       57.69      4.09 o 
  11   4   5       24.32       22.92     14.31 o 
  12   4   5       30.41       30.96      2.81 o 
  13   4   5       15.80       13.56      5.95 o 
 -12   5   5       79.79       91.55      3.92 o 
 -11   5   5        4.55        3.48      1.18 o 
 -10   5   5        3.80        3.26      1.34 o 
  -9   5   5       38.15       35.73      1.15 o 
  -8   5   5       24.18       24.23      1.18 o 
  -7   5   5      231.90      233.45      2.65 o 
  -6   5   5      504.86      516.26      4.66 o 
  -5   5   5      359.22      371.61      3.51 o 
  -4   5   5       40.82       41.63      1.30 o 
  -3   5   5        9.76       10.92      0.95 o 
  -2   5   5      238.60      241.58      2.91 o 
  -1   5   5        3.23        2.96      0.76 o 
   0   5   5        0.07        0.52      0.53 o 
   1   5   5      309.11      300.63      3.28 o 
   2   5   5       83.39       71.92      1.37 o 
   3   5   5        9.17       12.76      1.08 o 
   4   5   5       18.53       16.32      1.36 o 
   5   5   5       32.94       37.74      1.24 o 
   6   5   5        0.26       -0.11      0.48 o 
   7   5   5       39.27       39.36      1.58 o 
   8   5   5      810.75      808.63     14.80 o 
   9   5   5       29.62       32.90      3.20 o 
  10   5   5       80.14       76.18      4.02 o 
  11   5   5        0.47        1.97      1.84 o 
  12   5   5        5.20        3.91      2.22 o 
 -11   6   5       20.35       15.05      6.18 o 
 -10   6   5        0.90        1.99      1.65 o 
  -9   6   5        2.18        1.67      0.98 o 
  -8   6   5      213.24      208.97      5.25 o 
  -7   6   5        3.21        3.76      1.16 o 
  -6   6   5      550.50      558.54      6.45 o 
  -5   6   5        0.38        0.67      0.85 o 
  -4   6   5       13.17       15.95      1.21 o 
  -3   6   5       21.80       22.02      1.86 o 
  -2   6   5       77.89       75.30      2.79 o 
  -1   6   5      102.86      102.64      2.35 o 
   0   6   5        6.75        7.93      1.55 o 
   1   6   5       89.02       92.42      3.42 o 
   2   6   5       13.86       10.27      1.92 o 
   3   6   5       83.03       92.84      3.34 o 
   4   6   5        1.90        1.93      0.86 o 
   5   6   5       75.47       80.50      2.79 o 
   6   6   5       12.60       12.40      1.13 o 
   7   6   5      154.18      163.44      7.63 o 
   8   6   5       15.54       15.09      3.34 o 
   9   6   5        6.70        3.52      2.31 o 
  10   6   5       19.91       12.72      4.58 o 
  11   6   5        0.01        0.80      2.15 o 
  -8   7   5        5.76        5.49      2.35 o 
  -7   7   5        3.39        3.80      2.02 o 
  -6   7   5       31.26       28.33      1.71 o 
  -5   7   5      280.78      301.44      4.99 o 
  -4   7   5       97.74       90.20      3.09 o 
  -3   7   5       91.48       93.36      4.80 o 
  -2   7   5       26.82       24.70      2.69 o 
  -1   7   5       69.98       72.56      2.98 o 
   0   7   5       19.36       25.90      2.17 o 
   1   7   5        0.31        0.33      1.65 o 
   2   7   5       55.14       59.14      2.27 o 
   3   7   5      190.24      189.89      5.24 o 
   4   7   5      138.72      131.95      4.28 o 
   5   7   5       19.32       19.57      2.26 o 
   6   7   5       15.22       14.27      2.79 o 
   7   7   5      211.98      223.68      5.71 o 
   8   7   5       22.58       13.42     11.06 o 
  -5   8   5       34.20       20.63     15.19 o 
  -4   8   5        3.58        5.31      1.43 o 
  -3   8   5      331.81      335.00      6.14 o 
  -2   8   5      158.65      146.86      3.69 o 
  -1   8   5        5.39        4.38      1.60 o 
   0   8   5       19.37       17.36      1.92 o 
   1   8   5        0.17        0.31      1.00 o 
   2   8   5        2.52        3.91      1.64 o 
   3   8   5        0.00        0.77      0.95 o 
   4   8   5       54.62       58.61      4.77 o 
   5   8   5        3.90        1.14      1.97 o 
 -15   0   6        0.72        2.08      1.93 o 
 -14   0   6       59.63       60.63      3.71 o 
 -13   0   6       14.96       14.70      1.75 o 
 -12   0   6       30.99       34.27      1.98 o 
 -11   0   6      731.38      726.84      8.99 o 
 -10   0   6      470.48      471.86      5.93 o 
  -9   0   6     5460.43     5287.85     61.62 o 
  -8   0   6      368.18      361.96      5.13 o 
  -7   0   6       29.41       24.20      1.33 o 
  -6   0   6      129.95       98.94      1.89 o 
  -5   0   6      710.93      748.79     20.54 o 
  -4   0   6     2362.53     2484.81     31.10 o 
  -3   0   6     1389.94     1573.39     19.12 o 
  -2   0   6     5335.75     5837.52     79.45 o 
  -1   0   6      263.57      277.08      4.34 o 
   0   0   6        0.02       -0.44      0.62 o 
   1   0   6       28.35       33.75      1.42 o 
   2   0   6      543.22      553.33      6.89 o 
   3   0   6       10.05       12.38      1.33 o 
   4   0   6        1.11        0.32      0.74 o 
   5   0   6       19.39       22.42      1.30 o 
   6   0   6       63.18       45.13      1.94 o 
   7   0   6      137.20      118.60      2.47 o 
   8   0   6       61.40       55.33      2.12 o 
   9   0   6      590.49      570.67      7.38 o 
  10   0   6      558.17      566.53      8.80 o 
  11   0   6       42.82       40.28      2.34 o 
  12   0   6       41.54       45.75      2.53 o 
  13   0   6       77.87       77.33      3.27 o 
  14   0   6       88.30       93.24      3.16 o 
  15   0   6        0.28        0.28      0.84 o 
 -15   1   6       20.13       21.86      1.75 o 
 -14   1   6       40.89       46.19      2.22 o 
 -13   1   6       20.16       23.38      2.86 o 
 -12   1   6       19.91       22.41      1.15 o 
 -11   1   6       82.17       80.92      1.77 o 
 -10   1   6       53.18       57.51      1.46 o 
  -9   1   6       38.03       39.23      1.44 o 
  -8   1   6       94.12       96.41      1.58 o 
  -7   1   6      283.90      285.35      2.64 o 
  -6   1   6        1.19        2.25      0.58 o 
  -5   1   6        2.19        1.13      0.53 o 
  -4   1   6      197.46      191.05      1.98 o 
  -3   1   6      578.35      659.32      5.95 o 
  -2   1   6      993.68     1145.72     10.24 o 
  -1   1   6      505.67      540.66     10.67 o 
   0   1   6        3.48        9.18      1.91 o 
   1   1   6      195.89      215.45      3.19 o 
   2   1   6      280.25      302.61      3.17 o 
   3   1   6       90.25       81.51      1.46 o 
   4   1   6      738.10      880.55     11.99 o 
   5   1   6      538.18      607.56      5.78 o 
   6   1   6       16.03       16.41      0.87 o 
   7   1   6       23.11       14.98      0.89 o 
   8   1   6        6.68        3.86      0.64 o 
   9   1   6        3.74        4.87      0.57 o 
  10   1   6       49.17       44.65      1.28 o 
  11   1   6       96.40       94.69      2.45 o 
  12   1   6       11.84        9.77      1.32 o 
  13   1   6      147.88      161.95      3.17 o 
  14   1   6      149.83      162.44      2.54 o 
  15   1   6        9.24        7.66      1.75 o 
 -14   2   6       24.36       35.06      2.81 o 
 -13   2   6        7.56        5.75      0.96 o 
 -12   2   6      255.40      249.88      2.95 o 
 -11   2   6      253.66      256.82      3.06 o 
 -10   2   6       28.83       26.14      1.11 o 
  -9   2   6       66.67       77.15      1.60 o 
  -8   2   6     1946.72     1881.29     15.01 o 
  -7   2   6      260.60      251.96      2.92 o 
  -6   2   6        8.08        5.91      0.76 o 
  -5   2   6      198.18      234.45      2.51 o 
  -4   2   6     1163.09     1173.89     13.88 o 
  -3   2   6      281.58      320.51      3.01 o 
  -2   2   6       40.69       56.02      2.40 o 
  -1   2   6     1099.35     1321.73     36.99 o 
   0   2   6        2.31        3.09      0.90 o 
   1   2   6        8.79        9.66      0.79 o 
   2   2   6       19.05       15.39      0.82 o 
   3   2   6       68.87       76.14      1.42 o 
   4   2   6        6.74        9.39      0.92 o 
   5   2   6        6.22        7.17      0.74 o 
   6   2   6        9.38        9.80      0.94 o 
   7   2   6       21.83       20.12      0.96 o 
   8   2   6        1.42        1.17      0.49 o 
   9   2   6      123.46      129.39      1.62 o 
  10   2   6       81.03       81.54      1.35 o 
  11   2   6       26.65       27.07      1.14 o 
  12   2   6       34.52       34.24      1.44 o 
  13   2   6       21.76       20.96      1.44 o 
  14   2   6       13.31       14.93      2.17 o 
 -14   3   6       25.11       23.39      2.70 o 
 -13   3   6       30.11       36.99      2.82 o 
 -12   3   6       79.56       83.68      1.99 o 
 -11   3   6       49.65       50.08      1.47 o 
 -10   3   6        0.44        0.36      0.62 o 
  -9   3   6       29.06       30.78      1.12 o 
  -8   3   6       13.14       13.45      0.88 o 
  -7   3   6     1367.23     1354.58     11.85 o 
  -6   3   6       21.25       21.13      1.19 o 
  -5   3   6      137.36      126.76      1.80 o 
  -4   3   6      216.10      215.56      3.30 o 
  -3   3   6       37.61       34.79      1.00 o 
  -2   3   6       25.62       30.34      1.03 o 
  -1   3   6       52.96       58.98      1.30 o 
   0   3   6       14.26       20.31      0.86 o 
   1   3   6       40.52       37.20      1.10 o 
   2   3   6       51.55       66.87      1.44 o 
   3   3   6     1516.50     1587.35     23.06 o 
   4   3   6        4.52        5.73      0.68 o 
   5   3   6      208.40      202.19      2.67 o 
   6   3   6       50.19       50.69      1.17 o 
   7   3   6       11.31       13.42      0.62 o 
   8   3   6       59.10       44.97      1.05 o 
   9   3   6      223.57      203.17      2.26 o 
  10   3   6      517.48      514.87      4.36 o 
  11   3   6       18.19       16.00      0.65 o 
  12   3   6        4.82        5.69      2.05 o 
  13   3   6       24.98       25.27      3.34 o 
  14   3   6        1.26        0.72      1.31 o 
 -13   4   6        1.53        1.93      1.92 o 
 -12   4   6        1.03        1.16      1.28 o 
 -11   4   6        2.59        1.71      0.92 o 
 -10   4   6       69.73       72.72      1.51 o 
  -9   4   6       28.82       29.62      1.13 o 
  -8   4   6       13.23       11.64      1.79 o 
  -7   4   6      972.48      980.83      8.82 o 
  -6   4   6       37.83       38.84      1.25 o 
  -5   4   6        3.46        3.39      0.70 o 
  -4   4   6      107.72      109.32      1.82 o 
  -3   4   6        1.47        1.20      0.60 o 
  -2   4   6      132.91      130.75      2.43 o 
  -1   4   6       52.49       55.10      1.47 o 
   0   4   6      112.73      115.89      1.84 o 
   1   4   6       90.12      102.01      4.39 o 
   2   4   6      501.31      526.26      5.15 o 
   3   4   6       55.90       65.71      1.25 o 
   4   4   6      180.35      179.71      2.05 o 
   5   4   6       36.47       37.27      0.81 o 
   6   4   6       17.83       16.28      1.00 o 
   7   4   6        1.80        2.14      0.68 o 
   8   4   6       42.57       43.35      1.37 o 
   9   4   6       11.34       11.76      0.83 o 
  10   4   6        1.25        0.81      1.91 o 
  11   4   6       24.00       13.40      9.39 o 
  12   4   6        8.49        6.75      5.71 o 
  13   4   6       60.45       67.85      3.46 o 
 -12   5   6        0.39       -0.26      1.00 o 
 -11   5   6       29.17       34.15      2.33 o 
 -10   5   6       28.66       28.63      8.52 o 
  -9   5   6       19.90       19.03      3.43 o 
  -8   5   6       22.86       20.72      1.01 o 
  -7   5   6       43.24       46.41      1.35 o 
  -6   5   6      303.22      315.62      3.85 o 
  -5   5   6       41.69       41.19      1.38 o 
  -4   5   6       15.65       16.04      1.01 o 
  -3   5   6        6.48        6.98      0.94 o 
  -2   5   6       37.59       39.87      1.45 o 
  -1   5   6       41.28       45.83      1.47 o 
   0   5   6       50.63       59.54      1.54 o 
   1   5   6        1.40        1.36      0.62 o 
   2   5   6      498.43      523.17      4.78 o 
   3   5   6      377.43      362.35      3.55 o 
   4   5   6        6.18        5.54      1.27 o 
   5   5   6       20.54       20.20      1.58 o 
   6   5   6       49.29       51.51      1.58 o 
   7   5   6       26.08       26.15      1.10 o 
   8   5   6      229.93      236.83      2.78 o 
   9   5   6      979.08      953.51     17.93 o 
  10   5   6       35.02       19.17     13.87 o 
  11   5   6        1.38       -0.08      1.42 o 
  12   5   6        7.26        4.16      2.29 o 
 -10   6   6        3.84        3.44      1.39 o 
  -9   6   6       18.09       15.83      2.85 o 
  -8   6   6       18.03       19.06      2.72 o 
  -7   6   6        0.80        1.03      1.18 o 
  -6   6   6      146.50      152.48      4.09 o 
  -5   6   6       70.22       71.24      1.82 o 
  -4   6   6      100.93      103.07      2.25 o 
  -3   6   6       12.47       11.60      1.27 o 
  -2   6   6       15.59       14.27      1.70 o 
  -1   6   6      140.28      144.88      2.84 o 
   0   6   6       39.79       41.81      1.60 o 
   1   6   6       85.87      100.28      2.07 o 
   2   6   6       47.02       46.36      2.42 o 
   3   6   6       29.35       29.11      2.13 o 
   4   6   6       10.65       13.49      1.28 o 
   5   6   6      249.20      253.23      4.75 o 
   6   6   6       39.52       36.99      3.05 o 
   7   6   6        3.30        3.38      2.60 o 
   8   6   6      111.36      112.70      5.82 o 
   9   6   6        0.05        0.00      1.12 o 
  10   6   6       25.91       12.07     11.85 o 
  -8   7   6        0.03        0.44      1.67 o 
  -7   7   6       26.32       23.62      3.02 o 
  -6   7   6       34.30       33.74      2.44 o 
  -5   7   6       84.66       83.07      2.74 o 
  -4   7   6        3.65        3.47      1.52 o 
  -3   7   6        4.11        4.21      1.64 o 
  -2   7   6       15.29       15.27      2.53 o 
  -1   7   6       30.97       33.84      3.34 o 
   0   7   6        0.07       -0.06      0.92 o 
   1   7   6        1.08        0.07      1.84 o 
   2   7   6        1.68        2.04      1.77 o 
   3   7   6       24.16       25.64      2.69 o 
   4   7   6      394.01      394.41      6.82 o 
   5   7   6       46.58       39.04      2.63 o 
   6   7   6        9.58        9.66      3.86 o 
   7   7   6      314.64      328.83     16.85 o 
   8   7   6      162.63      162.57     13.34 o 
  -4   8   6        0.78        0.63      2.18 o 
  -3   8   6        4.25        5.41      2.45 o 
  -2   8   6       32.74       28.66      3.41 o 
  -1   8   6        9.39        4.63      5.88 o 
   0   8   6       10.23        6.84      2.05 o 
   1   8   6        1.25        0.25      1.38 o 
   2   8   6        0.06       -0.02      1.35 o 
   3   8   6        4.03        2.46      2.05 o 
   4   8   6        1.78        0.88      4.21 o 
 -14   1   7       16.59       12.62      1.33 o 
 -13   1   7       14.52       17.32      1.31 o 
 -12   1   7        0.14        0.65      0.83 o 
 -11   1   7       44.25       46.86      1.46 o 
 -10   1   7       41.30       40.69      1.38 o 
  -9   1   7      371.45      361.47      3.96 o 
  -8   1   7     1145.14     1100.38      9.07 o 
  -7   1   7       49.40       48.98      1.66 o 
  -6   1   7       19.17       18.72      1.02 o 
  -5   1   7      231.30      212.37      2.56 o 
  -4   1   7      397.25      393.19      4.15 o 
  -3   1   7       15.12       20.63      0.98 o 
  -2   1   7       49.57       60.69      1.38 o 
  -1   1   7      338.21      406.72      4.16 o 
   0   1   7      155.61      164.73      4.35 o 
   1   1   7        3.72       13.05      2.76 o 
   2   1   7       13.77       14.44      0.94 o 
   3   1   7      242.60      229.64      4.64 o 
   4   1   7      182.23      208.12      2.69 o 
   5   1   7       37.18       49.80      1.29 o 
   6   1   7       64.04       43.72      1.59 o 
   7   1   7       18.77       15.87      1.03 o 
   8   1   7      240.77      178.28      2.78 o 
   9   1   7       47.75       44.33      1.28 o 
  10   1   7        0.09        0.21      0.50 o 
  11   1   7      100.60       95.63      2.02 o 
  12   1   7        3.16        3.00      1.24 o 
  13   1   7       35.40       45.31      1.92 o 
  14   1   7        1.99        2.46      1.10 o 
 -14   2   7      192.63      232.09      4.65 o 
 -13   2   7        6.34        5.43      1.03 o 
 -12   2   7        5.26        5.99      1.16 o 
 -11   2   7       27.92       29.79      2.89 o 
 -10   2   7      598.96      610.39      5.95 o 
  -9   2   7      942.36      938.65      8.02 o 
  -8   2   7      614.59      596.90      5.40 o 
  -7   2   7      672.48      668.44      6.42 o 
  -6   2   7      468.79      491.09      4.93 o 
  -5   2   7       33.09       37.16      1.20 o 
  -4   2   7        7.43       10.00      0.79 o 
  -3   2   7      159.16      184.00      3.23 o 
  -2   2   7      180.11      193.14      2.40 o 
  -1   2   7       21.75       26.78      2.39 o 
   0   2   7        2.69        4.16      0.97 o 
   1   2   7      463.57      472.91      5.03 o 
   2   2   7       70.37       82.29      1.80 o 
   3   2   7      310.41      312.74      4.17 o 
   4   2   7        6.17        5.43      0.75 o 
   5   2   7       77.51       73.39      1.65 o 
   6   2   7       48.64       50.52      1.44 o 
   7   2   7      104.34      100.84      1.88 o 
   8   2   7      403.16      393.57      4.46 o 
   9   2   7        3.65        5.16      0.67 o 
  10   2   7      324.05      303.66      3.61 o 
  11   2   7        2.95        3.28      0.72 o 
  12   2   7       15.09       16.29      1.39 o 
  13   2   7        0.02       -0.29      0.98 o 
  14   2   7        3.19        3.61      1.92 o 
 -13   3   7        2.36        1.14      1.36 o 
 -12   3   7        2.37        1.33      0.76 o 
 -11   3   7       36.93       37.35      1.45 o 
 -10   3   7        0.06        0.25      0.63 o 
  -9   3   7       20.96       17.37      1.62 o 
  -8   3   7       39.79       45.00      1.61 o 
  -7   3   7      690.72      696.59      6.43 o 
  -6   3   7       84.21       77.49      1.89 o 
  -5   3   7       19.93       18.60      1.00 o 
  -4   3   7        0.32        1.41      0.63 o 
  -3   3   7      551.16      596.82      5.37 o 
  -2   3   7        6.78       10.22      1.00 o 
  -1   3   7       19.41       28.15      2.96 o 
   0   3   7      227.67      252.56      2.59 o 
   1   3   7       51.46       59.81      2.06 o 
   2   3   7     1350.37     1318.71     12.46 o 
   3   3   7      148.79      160.96      2.45 o 
   4   3   7      141.95      158.11      2.88 o 
   5   3   7       64.68       69.27      1.53 o 
   6   3   7        5.92        5.75      0.77 o 
   7   3   7       17.12       17.65      1.28 o 
   8   3   7       11.79        7.32      0.68 o 
   9   3   7      169.43      143.59      1.81 o 
  10   3   7       37.40       39.18      0.98 o 
  11   3   7        0.77        0.34      0.55 o 
  12   3   7      203.67      211.52      5.95 o 
  13   3   7       14.48       15.43      2.72 o 
 -12   4   7        2.44        2.12      1.44 o 
 -11   4   7      287.34      300.46      4.14 o 
 -10   4   7       35.20       37.31      1.39 o 
  -9   4   7       33.54       35.24      1.49 o 
  -8   4   7       39.00       41.33      1.61 o 
  -7   4   7        4.17        4.17      0.84 o 
  -6   4   7      501.71      496.96      5.35 o 
  -5   4   7      196.42      187.12      2.92 o 
  -4   4   7      555.45      569.96      5.50 o 
  -3   4   7      129.11      113.72      1.97 o 
  -2   4   7       48.87       43.89      1.47 o 
  -1   4   7        8.58       11.45      0.89 o 
   0   4   7       70.84       72.44      1.42 o 
   1   4   7       28.77       31.53      1.36 o 
   2   4   7       41.85       41.30      1.14 o 
   3   4   7       73.74       72.58      1.28 o 
   4   4   7      125.49      116.15      1.74 o 
   5   4   7       86.44      103.34      2.06 o 
   6   4   7        4.21        6.20      0.55 o 
   7   4   7        2.73        3.42      0.85 o 
   8   4   7      180.13      184.62      2.78 o 
   9   4   7        2.34        2.01      0.81 o 
  10   4   7       32.66       24.32     15.36 o 
  11   4   7       42.73       37.84     23.35 o 
  12   4   7       10.77        3.31      3.47 o 
 -11   5   7        3.57        2.44      1.79 o 
 -10   5   7        0.19       -0.55      1.16 o 
  -9   5   7       19.10       17.69      2.80 o 
  -8   5   7       29.01       33.28      1.89 o 
  -7   5   7        4.70        4.12      0.83 o 
  -6   5   7      210.49      206.08      3.20 o 
  -5   5   7       18.79       19.51      1.22 o 
  -4   5   7      190.03      185.02      2.86 o 
  -3   5   7        0.07       -0.07      0.54 o 
  -2   5   7        4.18        4.10      0.94 o 
  -1   5   7       26.74       26.47      1.65 o 
   0   5   7       66.44       69.83      1.90 o 
   1   5   7       10.45        9.09      0.99 o 
   2   5   7      210.87      213.91      2.82 o 
   3   5   7      438.24      431.16      4.60 o 
   4   5   7      249.78      248.02      3.00 o 
   5   5   7        2.69        2.82      1.03 o 
   6   5   7       17.12       18.67      1.41 o 
   7   5   7        4.05        3.53      0.74 o 
   8   5   7       34.06       34.24      1.32 o 
   9   5   7      228.02      240.45      7.01 o 
  10   5   7       38.78       33.44      4.25 o 
  11   5   7       21.21       13.92     10.71 o 
  -9   6   7        1.83        2.46      2.60 o 
  -8   6   7        2.28        2.24      1.04 o 
  -7   6   7        8.54        6.59      1.08 o 
  -6   6   7       36.38       32.99      1.62 o 
  -5   6   7       28.38       28.53      1.55 o 
  -4   6   7       20.50       20.71      1.66 o 
  -3   6   7       47.65       47.24      1.81 o 
  -2   6   7       26.52       26.23      1.42 o 
  -1   6   7        1.61        1.38      0.78 o 
   0   6   7       11.45       10.87      1.03 o 
   1   6   7       27.46       27.40      2.26 o 
   2   6   7       19.19       19.56      1.55 o 
   3   6   7        0.05        0.27      0.89 o 
   4   6   7       19.42       16.96      1.38 o 
   5   6   7        0.98        0.28      0.70 o 
   6   6   7       77.60       75.55      2.18 o 
   7   6   7       15.39       12.63      3.34 o 
   8   6   7        5.92        3.85      2.42 o 
   9   6   7        1.74       -0.28      2.10 o 
  -7   7   7        0.24       -0.13      1.72 o 
  -6   7   7        0.42        0.86      1.16 o 
  -5   7   7        2.08        1.31      1.58 o 
  -4   7   7       11.37       11.38      1.80 o 
  -3   7   7       35.37       35.61      2.68 o 
  -2   7   7       79.28       79.53      2.70 o 
  -1   7   7        2.06        1.16      1.14 o 
   0   7   7        0.67        0.00      0.92 o 
   1   7   7       77.93       90.50      4.22 o 
   2   7   7        8.68        8.53      2.40 o 
   3   7   7       16.23       13.28      2.67 o 
   4   7   7      330.57      330.67     11.15 o 
   5   7   7       44.97       45.29      5.62 o 
   6   7   7        7.26        7.37      6.14 o 
   7   7   7        9.88       11.94      7.20 o 
  -1   8   7        6.14       -0.18      2.63 o 
   0   8   7       12.43       -0.10      1.10 o 
   1   8   7       49.88       51.62      7.72 o 
 -14   0   8      139.73      162.98      4.65 o 
 -13   0   8      136.43      129.14      3.43 o 
 -12   0   8        1.37        2.47      1.21 o 
 -11   0   8      277.04      275.88      6.40 o 
 -10   0   8      622.07      608.20      8.88 o 
  -9   0   8      393.46      378.16      5.90 o 
  -8   0   8     3131.47     3147.11     36.88 o 
  -7   0   8        0.04        1.01      1.15 o 
  -6   0   8      114.73      118.52      4.39 o 
  -5   0   8      251.14      236.96      6.93 o 
  -4   0   8      754.34      697.90      9.55 o 
  -3   0   8       85.42       82.25      2.47 o 
  -2   0   8        8.01       10.01      1.35 o 
  -1   0   8       36.18       64.35     11.32 o 
   0   0   8     1385.17     1351.63     18.36 o 
   1   0   8        2.81       28.25     16.77 o 
   2   0   8      611.43      599.71      8.92 o 
   3   0   8      300.91      278.92      5.40 o 
   4   0   8       79.26       82.66      2.89 o 
   5   0   8        9.45       11.11      1.62 o 
   6   0   8      254.63      265.77     18.17 o 
   7   0   8        0.34        2.00      1.05 o 
   8   0   8      303.15      257.20      5.29 o 
   9   0   8      135.44      127.44      3.22 o 
  10   0   8       85.85       76.32      2.16 o 
  11   0   8        5.83        7.47      1.24 o 
  12   0   8       44.86       46.15      2.54 o 
  13   0   8        6.86        7.11      1.74 o 
  14   0   8      195.45      221.97      6.19 o 
 -14   1   8        0.76        0.75      1.07 o 
 -13   1   8        1.95        3.28      1.04 o 
 -12   1   8        4.04        3.27      1.08 o 
 -11   1   8       72.19       71.74      2.06 o 
 -10   1   8        0.25        0.02      0.47 o 
  -9   1   8      470.64      483.58      5.11 o 
  -8   1   8     1009.93     1006.47      8.48 o 
  -7   1   8      190.81      176.59      2.62 o 
  -6   1   8        0.26        0.41      0.53 o 
  -5   1   8       11.71       10.31      0.93 o 
  -4   1   8       73.82       78.51      1.82 o 
  -3   1   8       37.31       45.44      1.68 o 
  -2   1   8      963.10     1039.35     11.58 o 
  -1   1   8       72.74       82.05      3.66 o 
   0   1   8       15.43       11.81      1.81 o 
   1   1   8     1213.93     1236.20     11.65 o 
   2   1   8      331.44      329.69      8.87 o 
   3   1   8       19.92       17.61      1.14 o 
   4   1   8       54.71       55.78      1.62 o 
   5   1   8        9.92        8.60      0.94 o 
   6   1   8       23.91       25.08      1.29 o 
   7   1   8      255.29      185.42      3.40 o 
   8   1   8      400.51      326.82      4.14 o 
   9   1   8       19.56       17.12      1.29 o 
  10   1   8       34.85       32.56      1.33 o 
  11   1   8       39.38       39.35      1.45 o 
  12   1   8        1.36        2.13      0.89 o 
  13   1   8       59.06       61.32      2.04 o 
  14   1   8       28.55       41.39      2.28 o 
 -13   2   8      109.66      117.77      2.71 o 
 -12   2   8        4.16        3.87      0.99 o 
 -11   2   8      162.57      170.58      2.59 o 
 -10   2   8      703.38      713.87      6.50 o 
  -9   2   8      487.84      500.00      5.28 o 
  -8   2   8        1.11        1.19      0.83 o 
  -7   2   8      119.56      114.87      2.19 o 
  -6   2   8        0.56        2.21      0.73 o 
  -5   2   8        0.09        0.67      0.69 o 
  -4   2   8      480.58      413.72      4.20 o 
  -3   2   8      325.96      332.18      5.97 o 
  -2   2   8      153.96      166.75      4.15 o 
  -1   2   8      267.00      264.72      3.61 o 
   0   2   8        0.02        3.59      2.46 o 
   1   2   8      412.82      424.75      4.84 o 
   2   2   8       56.43       57.65      2.05 o 
   3   2   8        8.79        7.91      0.96 o 
   4   2   8      111.51      110.46      2.35 o 
   5   2   8        3.00        2.51      0.75 o 
   6   2   8       17.67       13.53      1.05 o 
   7   2   8       14.54        9.18      1.27 o 
   8   2   8       46.80       47.51      1.48 o 
   9   2   8        5.74        3.14      0.77 o 
  10   2   8       25.61       24.22      1.05 o 
  11   2   8       31.40       32.37      1.32 o 
  12   2   8        4.76        5.61      1.01 o 
  13   2   8       52.77       53.31      4.12 o 
 -13   3   8       56.93       64.15      3.19 o 
 -12   3   8        1.49        1.28      0.94 o 
 -11   3   8       54.82       58.50      2.28 o 
 -10   3   8      175.28      180.72      3.06 o 
  -9   3   8        1.60        1.18      0.93 o 
  -8   3   8        0.43        0.94      0.71 o 
  -7   3   8       97.02       96.74      2.19 o 
  -6   3   8       39.18       35.03      1.44 o 
  -5   3   8       44.63       41.60      1.47 o 
  -4   3   8       11.67       17.36      1.31 o 
  -3   3   8      193.79      222.48      2.69 o 
  -2   3   8        9.54       13.04      1.75 o 
  -1   3   8      121.82      126.60      2.30 o 
   0   3   8       16.08       10.83      0.93 o 
   1   3   8        0.56        1.36      0.69 o 
   2   3   8      914.29      891.76      8.92 o 
   3   3   8      873.92      883.14     11.61 o 
   4   3   8        1.57        0.33      0.67 o 
   5   3   8       99.28       90.24      2.06 o 
   6   3   8      132.63      127.74      2.45 o 
   7   3   8       26.50       26.72      1.64 o 
   8   3   8       15.30       17.51      1.08 o 
   9   3   8      356.32      320.22      3.42 o 
  10   3   8       24.34       18.67      2.31 o 
  11   3   8       26.09       19.68      5.79 o 
  12   3   8       37.99       45.21      3.54 o 
  13   3   8        4.98        7.88      2.87 o 
 -12   4   8        2.49        2.87      1.46 o 
 -11   4   8      217.61      211.95      4.14 o 
 -10   4   8      246.83      250.97      3.54 o 
  -9   4   8       81.00       83.10      2.42 o 
  -8   4   8        0.15        1.19      0.97 o 
  -7   4   8       10.49       11.95      1.16 o 
  -6   4   8        0.49        0.97      0.70 o 
  -5   4   8       17.37       14.98      1.41 o 
  -4   4   8       68.71       72.86      2.15 o 
  -3   4   8        5.38        4.47      0.90 o 
  -2   4   8        6.50        3.50      0.81 o 
  -1   4   8      124.83      135.84      2.21 o 
   0   4   8        0.31        0.12      0.45 o 
   1   4   8       16.60       16.65      1.08 o 
   2   4   8        0.21       -0.01      0.41 o 
   3   4   8      117.15      113.36      1.95 o 
   4   4   8        0.13       -0.21      0.40 o 
   5   4   8      215.95      202.49      2.60 o 
   6   4   8      131.48      122.91      1.86 o 
   7   4   8      108.71      104.62      1.78 o 
   8   4   8        8.86        8.97      2.40 o 
   9   4   8      198.16      185.91      2.99 o 
  10   4   8       23.32       12.46     10.27 o 
  11   4   8       37.89       35.94      3.59 o 
  12   4   8       30.14       21.06     13.08 o 
 -10   5   8        0.02       -0.12      0.92 o 
  -9   5   8        2.76        0.91      1.08 o 
  -8   5   8       57.03       63.36      2.16 o 
  -7   5   8        4.70        3.21      1.16 o 
  -6   5   8        0.47        1.50      0.87 o 
  -5   5   8       11.60       10.51      1.31 o 
  -4   5   8       25.16       27.31      1.68 o 
  -3   5   8      103.01       94.87      2.13 o 
  -2   5   8        0.03       -0.40      0.64 o 
  -1   5   8        8.08        8.02      1.01 o 
   0   5   8       33.27       30.73      1.52 o 
   1   5   8        0.15        0.40      0.71 o 
   2   5   8       23.45       23.55      1.33 o 
   3   5   8      845.76      852.59      7.96 o 
   4   5   8      549.18      533.44      5.46 o 
   5   5   8        3.72        3.55      0.72 o 
   6   5   8        0.04        0.69      0.85 o 
   7   5   8        9.30        7.79      1.00 o 
   8   5   8        4.80        3.21      1.39 o 
   9   5   8        5.05        0.67      2.12 o 
  10   5   8       68.99       62.81      4.74 o 
  -8   6   8       68.16       69.27      2.59 o 
  -7   6   8       15.48       18.51      1.51 o 
  -6   6   8        3.66        2.69      1.20 o 
  -5   6   8       67.14       62.36      1.90 o 
  -4   6   8       27.36       28.04      1.48 o 
  -3   6   8        0.13        0.12      0.65 o 
  -2   6   8        0.17        0.62      0.75 o 
  -1   6   8       10.42        9.46      1.90 o 
   0   6   8       57.16       57.48      1.64 o 
   1   6   8       14.76       13.26      1.24 o 
   2   6   8       35.39       33.57      1.35 o 
   3   6   8        0.13        0.37      0.58 o 
   4   6   8       76.75       88.37      3.13 o 
   5   6   8      132.77      135.60      4.70 o 
   6   6   8      102.21      107.72      3.43 o 
   7   6   8       36.53       37.79      3.78 o 
   8   6   8       58.70       65.28      5.45 o 
  -5   7   8       15.70       13.48      1.82 o 
  -4   7   8        2.52        2.82      1.22 o 
  -3   7   8       25.60       22.06      4.27 o 
  -2   7   8      126.16      118.17      2.92 o 
  -1   7   8       42.26       40.74      2.18 o 
   0   7   8        3.68        2.34      1.27 o 
   1   7   8       64.64       65.37      3.01 o 
   2   7   8       37.26       34.78      2.18 o 
   3   7   8        0.01       -0.03      0.78 o 
   4   7   8       44.93       47.93      2.50 o 
   5   7   8      128.44      123.60     11.59 o 
 -13   1   9        0.72        1.85      0.95 o 
 -12   1   9       13.92       12.87      1.32 o 
 -11   1   9        2.21        2.46      0.95 o 
 -10   1   9       28.82       30.89      1.50 o 
  -9   1   9      182.50      183.28      2.78 o 
  -8   1   9      105.24      106.74      2.10 o 
  -7   1   9      314.33      297.83      3.77 o 
  -6   1   9      104.32      102.19      2.13 o 
  -5   1   9        7.98        6.72      0.93 o 
  -4   1   9       66.47       79.95      1.97 o 
  -3   1   9      219.77      245.52      3.90 o 
  -2   1   9        0.00       -0.96      0.96 o 
  -1   1   9      300.77      335.74     24.66 o 
   0   1   9     1392.70     1327.99     13.19 o 
   1   1   9        8.58       78.87      7.38 o 
   2   1   9     2040.66     1966.45     18.97 o 
   3   1   9       21.58       20.58      2.70 o 
   4   1   9       21.42       24.67      1.35 o 
   5   1   9      111.51      105.27      2.16 o 
   6   1   9       89.82       95.15      2.40 o 
   7   1   9      590.74      531.36      9.48 o 
   8   1   9        6.12        5.09      1.26 o 
   9   1   9      279.62      242.95      3.53 o 
  10   1   9       50.02       47.75      1.60 o 
  11   1   9       51.78       55.31      1.59 o 
  12   1   9        9.30        6.38      1.06 o 
  13   1   9        9.17        8.51      1.40 o 
 -13   2   9      149.90      160.00      3.18 o 
 -12   2   9       20.81       24.30      1.52 o 
 -11   2   9        8.18        6.25      1.21 o 
 -10   2   9        5.92        7.45      1.34 o 
  -9   2   9      232.27      237.49      3.27 o 
  -8   2   9       65.17       62.00      2.05 o 
  -7   2   9        0.79        0.58      0.76 o 
  -6   2   9       75.16       78.95      1.84 o 
  -5   2   9      121.25      105.98      2.03 o 
  -4   2   9       43.17       37.96      1.47 o 
  -3   2   9       36.21       24.81      1.28 o 
  -2   2   9       24.46       42.68      3.85 o 
  -1   2   9      334.59      319.81      4.01 o 
   0   2   9        5.65        8.34      1.25 o 
   1   2   9        3.26        2.36      1.03 o 
   2   2   9      184.37      187.04      3.42 o 
   3   2   9      257.80      250.39      4.78 o 
   4   2   9      390.05      395.32      4.69 o 
   5   2   9       20.57       22.10      1.65 o 
   6   2   9       15.20       12.83      1.14 o 
   7   2   9      122.02      115.75      2.47 o 
   8   2   9       36.16       32.03      1.92 o 
   9   2   9       86.06       70.42      2.25 o 
  10   2   9       79.34       73.18      2.10 o 
  11   2   9       10.07        9.84      1.09 o 
  12   2   9        3.67        3.15      0.95 o 
  13   2   9       14.09       18.99      3.43 o 
 -12   3   9       29.22       31.14      1.88 o 
 -11   3   9        2.16        1.74      0.97 o 
 -10   3   9       61.14       63.56      2.14 o 
  -9   3   9      355.08      371.65      5.05 o 
  -8   3   9        0.22        0.18      0.80 o 
  -7   3   9        1.39        1.32      0.77 o 
  -6   3   9       41.68       36.23      1.57 o 
  -5   3   9        2.31        2.13      0.81 o 
  -4   3   9      327.46      293.76      4.79 o 
  -3   3   9      325.62      319.94      3.82 o 
  -2   3   9       64.21       65.12      2.28 o 
  -1   3   9      100.31      102.81      2.24 o 
   0   3   9        0.49        2.30      0.72 o 
   1   3   9       61.14       61.94      3.37 o 
   2   3   9      229.74      247.79      6.46 o 
   3   3   9     1204.94     1198.65     12.96 o 
   4   3   9        9.29        8.17      1.30 o 
   5   3   9        0.46        0.06      0.66 o 
   6   3   9       95.21       84.37      2.28 o 
   7   3   9       10.46       10.99      1.51 o 
   8   3   9        0.04        0.20      0.63 o 
   9   3   9       16.01       18.39      1.08 o 
  10   3   9       51.77       42.90      1.63 o 
  11   3   9       31.23       31.07      1.97 o 
  12   3   9        1.42        0.42      1.78 o 
 -11   4   9        0.13        0.28      0.83 o 
 -10   4   9      408.20      407.81      6.19 o 
  -9   4   9       52.36       47.50      1.85 o 
  -8   4   9       90.34       96.54      2.73 o 
  -7   4   9       33.66       34.06      1.70 o 
  -6   4   9       68.71       66.09      1.88 o 
  -5   4   9       21.44       20.21      1.50 o 
  -4   4   9       42.37       39.75      1.54 o 
  -3   4   9       20.84       19.94      1.38 o 
  -2   4   9        0.52        0.37      0.62 o 
  -1   4   9        4.07        5.17      0.94 o 
   0   4   9       93.61       98.38      2.23 o 
   1   4   9        2.09        1.67      0.82 o 
   2   4   9        0.51        1.51      0.72 o 
   3   4   9        2.13        2.58      0.96 o 
   4   4   9      306.53      298.17      3.68 o 
   5   4   9        0.14        0.64      0.56 o 
   6   4   9       49.75       46.72      1.52 o 
   7   4   9        8.27        9.54      0.96 o 
   8   4   9       18.90       19.39      3.17 o 
   9   4   9       14.11       11.33      3.33 o 
  10   4   9        9.68        4.07      4.30 o 
  11   4   9       20.71        9.04      8.34 o 
  -9   5   9       23.58       22.78      3.30 o 
  -8   5   9        8.78       10.40      1.33 o 
  -7   5   9        5.67        5.82      1.26 o 
  -6   5   9        0.00        0.72      0.95 o 
  -5   5   9       11.59       12.16      1.33 o 
  -4   5   9      233.84      236.77      3.59 o 
  -3   5   9      321.15      295.32      4.56 o 
  -2   5   9       64.23       59.55      2.03 o 
  -1   5   9       20.11       18.73      1.33 o 
   0   5   9        1.47        2.29      0.83 o 
   1   5   9        3.88        4.69      0.99 o 
   2   5   9       22.61       24.55      1.28 o 
   3   5   9        0.66        0.47      0.62 o 
   4   5   9      325.54      324.70      3.71 o 
   5   5   9       22.36       22.03      1.22 o 
   6   5   9       86.61       88.38      2.58 o 
   7   5   9       20.04       16.81      1.45 o 
   8   5   9        6.05        2.52      2.02 o 
   9   5   9        0.05        0.91      1.92 o 
  -7   6   9       37.92       41.23      2.06 o 
  -6   6   9       64.22       65.96      2.24 o 
  -5   6   9       38.59       39.48      1.80 o 
  -4   6   9       29.17       26.85      3.86 o 
  -3   6   9        0.21       -0.12      0.86 o 
  -2   6   9        5.42        2.28      1.05 o 
  -1   6   9       11.55        6.30      2.32 o 
   0   6   9       31.42       26.21      3.49 o 
   1   6   9        2.70        1.58      1.20 o 
   2   6   9       25.70       26.73      1.79 o 
   3   6   9        2.03        2.11      1.07 o 
   4   6   9       94.98       94.33      3.75 o 
   5   6   9       11.92       10.06      2.34 o 
   6   6   9        6.04        5.23      1.27 o 
   7   6   9        0.21       -0.70      2.81 o 
  -3   7   9        0.96        0.44      0.98 o 
  -2   7   9       34.09       30.30      4.27 o 
  -1   7   9        8.93        2.76      1.61 o 
   0   7   9        4.70        2.91      1.37 o 
   1   7   9        8.18        1.93      2.11 o 
   2   7   9       19.02        0.11      1.27 o 
   3   7   9        1.16        1.05      1.30 o 
 -12   0  10        7.16        8.75      2.00 o 
 -11   0  10        1.68        2.44      1.57 o 
 -10   0  10       95.96       99.22      3.04 o 
  -9   0  10        1.10       -0.09      1.08 o 
  -8   0  10       29.51       31.00      2.09 o 
  -7   0  10        0.27        0.41      0.94 o 
  -6   0  10       76.65       59.85      2.85 o 
  -5   0  10       40.71       37.02      3.82 o 
  -4   0  10      317.68      287.76      5.64 o 
  -3   0  10       82.37      109.50      3.91 o 
  -2   0  10       53.86       52.17      2.72 o 
  -1   0  10       41.19       39.05      3.75 o 
   0   0  10       26.93       30.23      2.35 o 
   1   0  10       55.59       94.72     14.40 o 
   2   0  10     1302.06     1339.79     21.68 o 
   3   0  10      265.98      286.51      6.74 o 
   4   0  10       26.37       22.98      3.34 o 
   5   0  10        1.22        1.14      1.24 o 
   6   0  10      120.35      123.07      4.21 o 
   7   0  10      192.47      186.70      5.16 o 
   8   0  10       61.85       40.09      2.54 o 
   9   0  10      173.91      151.15      5.27 o 
  10   0  10       21.77       24.83      2.29 o 
  11   0  10       15.31       17.03      1.79 o 
  12   0  10       19.14       16.42      2.05 o 
 -12   1  10       10.41        8.97      1.34 o 
 -11   1  10        9.12        7.96      1.20 o 
 -10   1  10       22.84       25.03      1.63 o 
  -9   1  10        0.46       -0.05      0.53 o 
  -8   1  10      290.19      280.96      3.47 o 
  -7   1  10       17.84       14.32      1.46 o 
  -6   1  10       75.05       78.38      2.25 o 
  -5   1  10      170.13      136.57      2.40 o 
  -4   1  10      172.60      151.81      3.24 o 
  -3   1  10       28.97       29.53      1.78 o 
  -2   1  10       12.85       11.86      1.52 o 
  -1   1  10       20.07       25.26      1.53 o 
   0   1  10        8.93       56.45     12.82 o 
   1   1  10     1865.10     1919.41     20.27 o 
   2   1  10     2581.80     2593.94     26.38 o 
   3   1  10       91.39      101.07      8.14 o 
   4   1  10        5.55        4.35      1.09 o 
   5   1  10       67.01       69.68      2.39 o 
   6   1  10        1.16        1.79      1.02 o 
   7   1  10        5.12        2.60      1.02 o 
   8   1  10      129.14      103.30      2.44 o 
   9   1  10      135.83      118.78      3.03 o 
  10   1  10       31.41       36.76      2.40 o 
  11   1  10       40.18       43.86      2.06 o 
  12   1  10        2.04        0.75      0.88 o 
 -12   2  10       68.04       65.22      2.21 o 
 -11   2  10       33.15       35.11      1.78 o 
 -10   2  10       45.71       45.74      1.86 o 
  -9   2  10      147.11      151.60      2.79 o 
  -8   2  10      139.16      137.84      2.71 o 
  -7   2  10       12.38        9.53      1.36 o 
  -6   2  10       57.33       63.24      1.96 o 
  -5   2  10       53.65       41.84      1.63 o 
  -4   2  10       68.67       72.65      2.14 o 
  -3   2  10       69.79       68.95      1.83 o 
  -2   2  10        4.36        6.42      1.29 o 
  -1   2  10        1.46        0.73      0.85 o 
   0   2  10       34.54       41.52      2.13 o 
   1   2  10       51.03       59.04      3.75 o 
   2   2  10       33.35       35.84      1.99 o 
   3   2  10      219.54      216.07      4.11 o 
   4   2  10        0.93        1.50      0.92 o 
   5   2  10        9.29        9.35      1.33 o 
   6   2  10        2.39        3.30      1.26 o 
   7   2  10        4.34        4.58      1.11 o 
   8   2  10      173.84      163.59      3.36 o 
   9   2  10       15.37       11.01      1.37 o 
  10   2  10        8.16        6.04      1.07 o 
  11   2  10       21.23       25.83      1.32 o 
  12   2  10       49.77       51.35      2.33 o 
 -11   3  10       18.53       16.23      1.47 o 
 -10   3  10      226.40      244.48      3.72 o 
  -9   3  10      227.06      228.71      3.65 o 
  -8   3  10        0.23        1.21      0.98 o 
  -7   3  10        0.71        1.38      1.09 o 
  -6   3  10        0.01        0.51      0.77 o 
  -5   3  10       44.67       48.66      1.95 o 
  -4   3  10       86.49       62.50      1.97 o 
  -3   3  10      188.68      146.27      2.75 o 
  -2   3  10      349.33      337.86      6.15 o 
  -1   3  10       65.28       61.64      2.44 o 
   0   3  10      766.91      810.51      8.09 o 
   1   3  10        6.85        7.39      1.69 o 
   2   3  10       48.02       65.21      4.33 o 
   3   3  10      613.14      635.22      7.82 o 
   4   3  10      249.48      250.35      4.21 o 
   5   3  10      367.93      366.01      5.19 o 
   6   3  10       33.68       28.26      1.66 o 
   7   3  10      237.48      218.38      4.19 o 
   8   3  10       17.58       17.67      1.63 o 
   9   3  10       20.87       22.82      1.56 o 
  10   3  10       45.02       45.05      2.21 o 
  11   3  10        0.62        0.22      1.36 o 
 -10   4  10      441.33      444.66      6.34 o 
  -9   4  10       28.70       29.87      1.81 o 
  -8   4  10       48.44       52.93      2.34 o 
  -7   4  10        6.30        6.81      1.51 o 
  -6   4  10       23.98       23.44      1.78 o 
  -5   4  10        0.53        0.59      0.82 o 
  -4   4  10       10.59       10.24      1.31 o 
  -3   4  10      123.45      119.77      2.74 o 
  -2   4  10       69.35       73.34      2.20 o 
  -1   4  10      145.16      143.12      2.75 o 
   0   4  10       15.69       17.05      1.64 o 
   1   4  10       21.29       26.45      1.43 o 
   2   4  10       40.65       41.00      1.67 o 
   3   4  10       87.48       86.43      1.95 o 
   4   4  10      148.52      153.59      2.62 o 
   5   4  10        0.05        0.17      0.64 o 
   6   4  10        0.18        0.44      0.72 o 
   7   4  10        7.04        6.54      1.33 o 
   8   4  10       30.21       27.85      1.64 o 
   9   4  10        2.59        2.57      1.14 o 
  10   4  10        2.61        5.44      2.61 o 
  -8   5  10        0.04        0.19      0.90 o 
  -7   5  10        1.31        1.04      0.97 o 
  -6   5  10        0.95        0.36      0.80 o 
  -5   5  10        1.77        1.72      0.97 o 
  -4   5  10       52.58       52.45      2.07 o 
  -3   5  10       17.69       21.94      2.84 o 
  -2   5  10      200.68      190.54      3.20 o 
  -1   5  10       36.66       42.01      2.04 o 
   0   5  10        0.03        0.80      0.97 o 
   1   5  10        0.47        0.72      0.73 o 
   2   5  10       17.35       19.49      1.39 o 
   3   5  10        0.08        0.12      0.54 o 
   4   5  10        1.47        1.28      0.89 o 
   5   5  10      194.57      193.66      5.00 o 
   6   5  10        0.05        0.95      1.05 o 
   7   5  10       38.69       37.43      1.88 o 
   8   5  10        0.96        0.36      1.11 o 
  -6   6  10        0.00       -0.96      1.24 o 
  -5   6  10       12.71       11.94      2.21 o 
  -4   6  10       28.02       25.55      1.86 o 
  -3   6  10       18.82       17.51      4.94 o 
  -2   6  10       10.33        5.19      2.40 o 
  -1   6  10        0.20        0.12      0.68 o 
   0   6  10        4.85        3.06      1.55 o 
   1   6  10        0.06        0.24      0.70 o 
   2   6  10        2.79        2.60      0.95 o 
   3   6  10        2.09        2.13      1.14 o 
   4   6  10        0.17        0.12      0.91 o 
   5   6  10       13.51       12.46      1.76 o 
   6   6  10        9.18        6.52      1.67 o 
 -11   1  11       56.23       59.60      2.49 o 
 -10   1  11       50.82       55.08      2.08 o 
  -9   1  11        7.66        7.04      1.42 o 
  -8   1  11       18.25       16.93      1.40 o 
  -7   1  11       25.83       19.56      1.51 o 
  -6   1  11      124.21      103.83      2.72 o 
  -5   1  11        9.13        9.47      1.33 o 
  -4   1  11      388.68      317.34      4.95 o 
  -3   1  11        9.55        9.10      1.68 o 
  -2   1  11      117.40      120.87      2.80 o 
  -1   1  11        1.13        6.63      1.63 o 
   0   1  11      193.20      257.96     13.66 o 
   1   1  11     1520.72     1554.00     16.30 o 
   2   1  11      110.15      120.38      7.16 o 
   3   1  11      657.04      647.12      8.04 o 
   4   1  11       20.16       22.07      1.71 o 
   5   1  11       93.39       89.03      2.67 o 
   6   1  11       34.51       41.75      1.93 o 
   7   1  11      156.11      155.33      3.15 o 
   8   1  11      124.01      121.49      3.34 o 
   9   1  11        8.37        6.92      1.32 o 
  10   1  11       98.18      103.45      3.27 o 
  11   1  11       71.20       69.43      2.24 o 
 -11   2  11       73.67       74.41      2.55 o 
 -10   2  11        2.09        1.42      0.97 o 
  -9   2  11       21.75       23.31      1.65 o 
  -8   2  11       33.02       37.21      2.02 o 
  -7   2  11       95.71      102.46      2.51 o 
  -6   2  11       20.06       18.05      1.84 o 
  -5   2  11       19.67       18.43      1.44 o 
  -4   2  11       11.36       10.62      1.49 o 
  -3   2  11        8.13        5.91      1.21 o 
  -2   2  11       73.00       67.81      2.48 o 
  -1   2  11        2.31        1.04      1.11 o 
   0   2  11       76.91       87.01      4.05 o 
   1   2  11      223.11      233.20      4.01 o 
   2   2  11       62.98       66.80      2.82 o 
   3   2  11      200.35      206.93      4.02 o 
   4   2  11       55.32       54.60      2.57 o 
   5   2  11       21.38       22.60      1.69 o 
   6   2  11       24.54       28.34      1.77 o 
   7   2  11       96.24       87.02      2.79 o 
   8   2  11        9.86        6.56      1.61 o 
   9   2  11        1.84        1.64      1.24 o 
  10   2  11        0.08        0.81      0.98 o 
  11   2  11        1.93        1.54      0.95 o 
 -10   3  11      115.28      131.33      3.05 o 
  -9   3  11       76.85       64.26      2.62 o 
  -8   3  11       18.90       18.85      1.66 o 
  -7   3  11       65.85       66.96      2.38 o 
  -6   3  11       10.70        8.24      1.49 o 
  -5   3  11       22.88       21.19      1.66 o 
  -4   3  11       40.63       38.74      1.86 o 
  -3   3  11       94.08       70.89      2.18 o 
  -2   3  11       47.37       49.45      1.83 o 
  -1   3  11        0.31       -0.43      0.82 o 
   0   3  11      850.01      912.74      9.09 o 
   1   3  11      147.03      163.34      3.94 o 
   2   3  11        0.78        1.04      1.11 o 
   3   3  11        0.68        1.71      1.20 o 
   4   3  11       17.10       16.06      1.79 o 
   5   3  11       17.01       17.85      1.65 o 
   6   3  11       43.42       46.40      2.46 o 
   7   3  11      188.28      184.44      4.22 o 
   8   3  11        6.95        6.20      1.48 o 
   9   3  11       16.44       13.86      1.97 o 
  10   3  11        2.80        1.08      1.11 o 
  -9   4  11       25.43       19.70      2.12 o 
  -8   4  11        1.67        2.19      1.20 o 
  -7   4  11       28.48       29.43      2.38 o 
  -6   4  11       59.36       58.45      2.30 o 
  -5   4  11        0.31        0.49      0.92 o 
  -4   4  11        0.54        0.68      1.01 o 
  -3   4  11        3.27        2.87      1.14 o 
  -2   4  11       26.86       23.94      1.74 o 
  -1   4  11       37.17       37.28      1.85 o 
   0   4  11        5.73        5.44      1.35 o 
   1   4  11        4.47        3.64      1.22 o 
   2   4  11        2.69        2.82      1.00 o 
   3   4  11       72.93       72.30      2.17 o 
   4   4  11        8.27        5.48      1.49 o 
   5   4  11        0.11       -0.05      0.57 o 
   6   4  11       24.71       29.20      1.48 o 
   7   4  11       95.82       96.63      2.75 o 
   8   4  11        5.45        6.85      1.33 o 
   9   4  11        0.08       -0.02      0.74 o 
  -7   5  11        4.67        5.90      1.49 o 
  -6   5  11       23.18       19.07      2.97 o 
  -5   5  11       40.16       40.73      2.13 o 
  -4   5  11       19.19       19.23      3.04 o 
  -3   5  11       81.04       77.35      3.15 o 
  -2   5  11       30.77       23.52      3.71 o 
  -1   5  11      173.64      182.04      3.45 o 
   0   5  11       59.53       61.74      2.19 o 
   1   5  11        8.38        4.90      2.20 o 
   2   5  11       35.82       37.13      1.76 o 
   3   5  11        1.16        0.97      0.85 o 
   4   5  11        3.42        1.74      0.88 o 
   5   5  11        0.00        0.23      0.96 o 
   6   5  11      171.90      171.29      3.64 o 
   7   5  11      118.35      118.98      3.89 o 
  -3   6  11        0.01       -0.28      1.01 o 
  -2   6  11       76.97       72.19      2.78 o 
  -1   6  11        7.06        2.57      1.49 o 
   0   6  11        0.01       -0.03      0.83 o 
   1   6  11       39.61       35.05      4.33 o 
   2   6  11        3.54        3.28      1.55 o 
   3   6  11       51.39       54.53      3.00 o 
 -10   0  12        8.08        9.53      2.02 o 
  -9   0  12       87.34       89.92      3.77 o 
  -8   0  12       99.07      106.12      3.53 o 
  -7   0  12       62.89       55.06      2.85 o 
  -6   0  12        0.38        0.32      1.35 o 
  -5   0  12        7.36       10.60      2.95 o 
  -4   0  12       95.71       86.59      4.07 o 
  -3   0  12       53.25       55.95      3.93 o 
  -2   0  12        2.44        2.30      1.72 o 
  -1   0  12       22.04       27.82      3.21 o 
   0   0  12       45.45       54.68      4.65 o 
   1   0  12      232.91      242.37      6.82 o 
   2   0  12      440.72      460.76     19.93 o 
   3   0  12      279.76      287.02      7.81 o 
   4   0  12        3.49        4.15      2.23 o 
   5   0  12       20.08       17.29      2.87 o 
   6   0  12       82.11       74.51      3.86 o 
   7   0  12        8.91        6.85      1.99 o 
   8   0  12      154.82      139.76      6.23 o 
   9   0  12        0.12        0.26      1.37 o 
  10   0  12       11.44        7.99      2.23 o 
 -10   1  12       20.32       24.46      1.98 o 
  -9   1  12        0.00        0.32      1.01 o 
  -8   1  12        0.46        0.73      0.93 o 
  -7   1  12       22.62       18.01      2.99 o 
  -6   1  12        3.08        2.44      1.20 o 
  -5   1  12      244.98      218.56      4.05 o 
  -4   1  12      332.58      281.77      4.84 o 
  -3   1  12        9.88        6.16      1.63 o 
  -2   1  12       24.88       24.89      2.07 o 
  -1   1  12       21.67       25.56      1.88 o 
   0   1  12        0.00        1.52      1.14 o 
   1   1  12       35.34       49.33      2.61 o 
   2   1  12      281.80      284.65      5.00 o 
   3   1  12       90.37       85.60      2.99 o 
   4   1  12       31.40       32.61      2.20 o 
   5   1  12      201.06      217.10      4.55 o 
   6   1  12        0.37        0.66      1.10 o 
   7   1  12        0.05       -0.02      0.80 o 
   8   1  12        0.20        0.12      0.83 o 
   9   1  12        3.06        3.13      1.40 o 
  10   1  12       73.33       76.44      2.73 o 
  -9   2  12        0.63        1.22      1.00 o 
  -8   2  12        7.07        5.56      1.45 o 
  -7   2  12        0.23       -0.20      0.81 o 
  -6   2  12       18.13       13.00      2.17 o 
  -5   2  12        1.30        2.72      1.39 o 
  -4   2  12        0.02        0.25      0.79 o 
  -3   2  12       72.16       61.63      2.15 o 
  -2   2  12        5.94        5.62      1.58 o 
  -1   2  12       30.39       30.71      1.99 o 
   0   2  12       19.39       18.58      1.85 o 
   1   2  12        2.21        3.52      1.40 o 
   2   2  12      203.05      198.15      4.53 o 
   3   2  12       15.85       17.11      1.78 o 
   4   2  12       27.75       30.08      2.13 o 
   5   2  12       82.44       89.55      3.71 o 
   6   2  12       14.29       14.63      1.83 o 
   7   2  12       33.76       29.94      2.15 o 
   8   2  12        1.91        1.59      1.27 o 
   9   2  12       39.68       34.21      2.62 o 
  -8   3  12        7.22        5.00      1.66 o 
  -7   3  12        0.10        0.17      0.88 o 
  -6   3  12      257.05      246.87      4.35 o 
  -5   3  12        2.89        3.39      1.18 o 
  -4   3  12       35.32       39.98      2.07 o 
  -3   3  12       20.41       15.86      1.54 o 
  -2   3  12      141.99      138.45      3.05 o 
  -1   3  12       25.92       24.65      1.97 o 
   0   3  12      173.71      191.75      3.47 o 
   1   3  12      821.22      865.87     11.91 o 
   2   3  12      102.80       99.63      3.05 o 
   3   3  12       23.16       21.08      2.01 o 
   4   3  12        1.89        2.33      1.54 o 
   5   3  12       38.88       40.14      2.22 o 
   6   3  12      133.45      142.58      3.41 o 
   7   3  12        0.03       -0.23      0.89 o 
   8   3  12       11.77        7.28      1.74 o 
  -7   4  12        9.83        6.60      1.94 o 
  -6   4  12       53.19       53.27      2.27 o 
  -5   4  12        3.02        1.46      1.15 o 
  -4   4  12        2.24        2.50      1.15 o 
  -3   4  12        0.23        0.01      0.79 o 
  -2   4  12       88.24       83.15      2.65 o 
  -1   4  12       48.55       49.87      2.20 o 
   0   4  12      101.12      109.35      3.04 o 
   1   4  12        9.10        7.69      1.59 o 
   2   4  12       98.10      103.03      2.79 o 
   3   4  12        2.16        1.51      0.97 o 
   4   4  12       19.01       17.82      2.66 o 
   5   4  12        2.22        1.21      0.84 o 
   6   4  12        0.56        2.16      1.34 o 
   7   4  12        6.28       10.93      1.68 o 
  -5   5  12        4.37        0.18      1.76 o 
  -4   5  12       14.06       10.99      1.95 o 
  -3   5  12        0.82        0.78      1.11 o 
  -2   5  12       37.11       39.47      5.65 o 
  -1   5  12      292.79      304.97      6.84 o 
   0   5  12      585.27      613.54      9.57 o 
   1   5  12        7.54        6.18      2.52 o 
   2   5  12        3.01        2.13      1.35 o 
   3   5  12      108.07      110.49      3.13 o 
   4   5  12       11.01        6.97      3.03 o 
  -8   1  13       68.49       59.52      2.51 o 
  -7   1  13        2.25        1.24      1.20 o 
  -6   1  13       17.69       16.97      2.07 o 
  -5   1  13      100.53       88.77      2.84 o 
  -4   1  13       85.39       82.80      3.16 o 
  -3   1  13       22.87       17.75      2.17 o 
  -2   1  13       83.41       84.49      3.17 o 
  -1   1  13        4.10        2.54      1.48 o 
   0   1  13       21.42       28.62      3.17 o 
   1   1  13      159.78      148.22      3.66 o 
   2   1  13       13.61       10.88      1.96 o 
   3   1  13       43.39       43.62      2.39 o 
   4   1  13       68.10       72.50      2.97 o 
   5   1  13        2.23        1.89      1.48 o 
   6   1  13        1.58        2.41      1.40 o 
   7   1  13       30.32       30.91      2.16 o 
   8   1  13        4.27        1.68      1.38 o 
  -8   2  13       12.07        8.38      1.98 o 
  -7   2  13       35.33       29.95      4.10 o 
  -6   2  13        0.00        0.47      1.20 o 
  -5   2  13        9.48       13.22      1.67 o 
  -4   2  13        3.40        2.05      1.30 o 
  -3   2  13       27.03       22.92      2.03 o 
  -2   2  13       63.78       67.85      2.76 o 
  -1   2  13       54.97       63.97      2.72 o 
   0   2  13        0.59        3.81      2.87 o 
   1   2  13      340.23      363.50      5.88 o 
   2   2  13      121.70      132.10      3.81 o 
   3   2  13       14.67       16.01      1.96 o 
   4   2  13       25.38       26.50      2.14 o 
   5   2  13        7.49        6.04      2.06 o 
   6   2  13       24.99       31.96      2.76 o 
   7   2  13       60.02       66.66      2.99 o 
   8   2  13        0.33        2.42      1.56 o 
  -7   3  13        5.53        5.24      1.46 o 
  -6   3  13       51.35       49.03      2.44 o 
  -5   3  13       14.33       12.96      1.79 o 
  -4   3  13        0.14        1.35      1.18 o 
  -3   3  13        5.02        3.00      1.22 o 
  -2   3  13       27.51       28.17      1.99 o 
  -1   3  13       79.15       89.76      2.80 o 
   0   3  13       17.80       19.36      1.85 o 
   1   3  13      221.42      217.91      5.80 o 
   2   3  13       12.53       10.41      2.95 o 
   3   3  13       54.55       59.72      3.47 o 
   4   3  13       12.81       12.64      2.94 o 
   5   3  13        5.03        4.11      1.69 o 
   6   3  13       18.49       15.04      4.45 o 
   7   3  13       11.82        6.48      2.19 o 
  -5   4  13        7.89        6.46      1.78 o 
  -4   4  13       11.66       13.26      2.36 o 
  -3   4  13        1.03        0.42      1.18 o 
  -2   4  13        0.32       -0.97      1.27 o 
  -1   4  13       95.30       98.47      2.81 o 
   0   4  13        1.55        0.56      1.08 o 
   1   4  13        6.92        4.69      1.58 o 
   2   4  13       23.99       21.79      3.11 o 
   3   4  13       16.47       17.41      2.27 o 
   4   4  13       14.54        8.62      3.65 o 
   5   4  13        0.36        0.07      0.79 o 
  -7   0  14        0.99        2.23      1.77 o 
  -6   0  14        0.03        0.90      1.75 o 
  -5   0  14        0.44        1.19      1.94 o 
  -4   0  14      189.82      167.36      6.00 o 
  -3   0  14       73.52       81.00      5.19 o 
  -2   0  14        0.33        5.10      2.47 o 
  -1   0  14      237.97      255.80      7.01 o 
   0   0  14      101.85      131.85     13.69 o 
   1   0  14      154.93      175.14      5.90 o 
   2   0  14       44.94       50.17      3.72 o 
   3   0  14        2.82        4.37      2.57 o 
   4   0  14       31.88       28.42      3.29 o 
   5   0  14      321.70      344.09      8.50 o 
   6   0  14      114.76      149.90      6.66 o 
   7   0  14       17.52       18.86      3.04 o 
  -6   1  14        9.77        8.84      2.15 o 
  -5   1  14        0.52        0.37      0.99 o 
  -4   1  14        3.30        2.60      1.53 o 
  -3   1  14        3.86        2.21      1.59 o 
  -2   1  14       81.10       90.89      3.37 o 
  -1   1  14       29.46       38.17      2.56 o 
   0   1  14       14.35       18.59      2.33 o 
   1   1  14       91.34       94.13      3.28 o 
   2   1  14       15.56       16.27      2.26 o 
   3   1  14        1.50        0.63      1.38 o 
   4   1  14       31.91       31.77      2.60 o 
   5   1  14       40.93       46.25      3.19 o 
   6   1  14        2.70        3.28      1.86 o 
  -6   2  14        1.39        1.15      1.52 o 
  -5   2  14        4.37        1.35      1.20 o 
  -4   2  14       13.12       18.04      2.68 o 
  -3   2  14        8.51        7.54      1.68 o 
  -2   2  14        0.00        0.25      0.90 o 
  -1   2  14       22.41       22.27      2.45 o 
   0   2  14       48.25       57.23      2.90 o 
   1   2  14       19.25       20.16      2.44 o 
   2   2  14        1.25        1.35      1.35 o 
   3   2  14        0.03       -0.24      1.37 o 
   4   2  14       49.10       51.69      2.97 o 
   5   2  14       14.89       13.54      3.49 o 
   6   2  14       82.49       82.88      3.61 o 
  -4   3  14       45.56       46.54      2.42 o 
  -3   3  14        0.00        0.79      1.10 o 
  -2   3  14       32.65       30.88      2.38 o 
  -1   3  14       30.74       29.93      4.52 o 
   0   3  14       67.10       76.80      2.89 o 
   1   3  14        1.01        1.09      1.17 o 
   2   3  14       56.54       56.67      3.14 o 
   3   3  14        0.53        1.00      1.32 o 
   4   3  14        0.64        0.35      1.12 o 
  -3   1  15       19.68       16.97      2.38 o 
  -2   1  15      125.99      134.38      4.93 o 
  -1   1  15       86.25       88.76      3.61 o 
   0   1  15        0.14        1.11      1.58 o 
   1   1  15       16.38       19.55      2.52 o 
   2   1  15        4.31        5.69      1.84 o 
   3   1  15       12.33       11.92      2.84 o 
  -1   2  15       15.39       12.46      2.35 o 
   0   2  15      272.03      310.38      6.13 o 
   1   2  15       17.95       19.36      2.71 o 
                                                 
